# Supplementary material for: Genome-wide transposon mutagenesis analysis of Burkholderia pseudomallei reveals essential genes for in vitro and in vivo survival
Source: Front Cell Infect Microbiol. 2022 Dec 23;12:1062682. doi: 10.3389/fcimb.2022.1062682 (PMC9816413; doi:10.3389/fcimb.2022.1062682)
Supplement: Supplementary file 2 [file Table_2.xlsx]

## Sheet: Suppl. Data Table 1
Supplementary Data Table 1
Essential Genes of B. pseudomallei R15 (Input Pool)
492 genes; categorized according to B. pseudomallei R15 COG annotation
R15 Gene Locus	Gene description	K96243 homolog	K96243 Gene Name	K96243 Gene description	COG ID	COG Class	COG description	Essential in B. pseudomallei K96243 (Moule et. al 2014)	Ortholog in B. cenocepacia	Essential in B. cenocepacia (Wong et al. 2016)	Ortholog in B. thailandensis	Essential in B. thailandensis (Baugh et. al 2013)
r15_0004	DNA-binding protein HU-alpha	BPSL0004	hupA	DNA-binding protein HU-alpha	COG0776	L	Bacterial nucleoid DNA-binding protein	Non-essential	BCAL3530	Essential	BTH_I0004	Non-Essential
r15_0077	DNA gyrase subunit B	BPSL0073	gyrB	DNA gyrase subunit B	COG0187	L	Type IIA topoisomerase (DNA gyrase/topo II, topoisomerase IV), B subunit	Essential	BCAL0421	Essential	BTH_I3241	Essential
r15_0078	DNA polymerase III subunit beta	BPSL0074	dnaN	DNA polymerase III subunit beta	COG0592	L	DNA polymerase sliding clamp subunit (PCNA homolog)	Essential	BCAL0422	Essential	BTH_I3240	Essential
r15_0079	Chromosomal replication initiator protein DnaA	BPSL0075	dnaA	chromosomal replication initiation protein	COG0593	L	ATPase involved in DNA replication initiation	Essential	BCAL0423	Essential	BTH_I3239	Essential
r15_0080	50S ribosomal protein L34	BPSL0075a	rpmH	50S ribosomal protein L34	-	-	-	Non-essential	BCAL0423a	Essential	BTH_I3238	Essential
r15_0083	Membrane protein insertase YidC	BPSL0078	BPSL0078	inner membrane protein translocase component YidC	COG0706	U	Preprotein translocase subunit YidC	Essential	BCAL0426	Essential	BTH_I3235	Essential
r15_0095	hypothetical protein	BPSL0089	BPSL0089	hypothetical protein	COG4861	S	Uncharacterized protein conserved in bacteria	Essential
r15_0127	DNA topoisomerase III	BPSL0118	BPSL0118	DNA topoisomerase III	COG0550	L	Topoisomerase IA	Non-essential	BCAL0462	Essential	BTH_I0125	Essential
r15_0128	thioredoxin	BPSL0119	BPSL0119	thioredoxin	-	-	-	Non-essential	BCAL0463	Essential	BTH_I0126	Essential
r15_0131	Methionyl-tRNA formyltransferase	BPSL0122	fmt	methionyl-tRNA formyltransferase	COG0223	J	Methionyl-tRNA formyltransferase	Non-essential	BCAL0466	Essential	BTH_I0129	Essential
r15_0137	hypothetical protein				COG2204	T	Response regulator containing CheY-like receiver, AAA-type ATPase, and DNA-binding domains
r15_0172	Tail protein X	BPSS1069	BPSS1069	bacteriophage tail protein X	COG5004	R	P2-like prophage tail protein X	Non-essential	BCAL0107	Non-essential	BTH_II1346	Non-Essential
r15_0173	hypothetical protein	BPSS1068	BPSS1068	hypothetical protein	-	-	-	Non-essential			BTH_II1347	Non-Essential
r15_0174	phage head protein	BPSS1067	BPSS1067	bacteriophage head completion/stabilization protein	-	-	-	Non-essential			BTH_II1348	Non-Essential
r15_0194	Rod shape-determining protein MreB	BPSL0186	mreB	rod shape-determining protein MreB	COG1077	D	Actin-like ATPase involved in cell morphogenesis	Essential	BCAL0482	Non-essential	BTH_I0146	Essential
r15_0195	Aspartyl/glutamyl-tRNA(Asn/Gln) amidotransferase subunit C	BPSL0187	gatC	aspartyl/glutamyl-tRNA amidotransferase subunit C	COG0721	J	Asp-tRNAAsn/Glu-tRNAGln amidotransferase C subunit	Non-essential	BCAL0483	Essential	BTH_I0147	Essential
r15_0196	Glutamyl-tRNA(Gln) amidotransferase subunit A	BPSL0188	gatA	aspartyl/glutamyl-tRNA amidotransferase subunit A	COG0154	J	Asp-tRNAAsn/Glu-tRNAGln amidotransferase A subunit and related amidases	Essential	BCAL0484	Essential	BTH_I0148	Essential
r15_0197	Aspartyl/glutamyl-tRNA(Asn/Gln) amidotransferase subunit B	BPSL0189	gatB	aspartyl/glutamyl-tRNA amidotransferase subunit B	COG0064	J	Asp-tRNAAsn/Glu-tRNAGln amidotransferase B subunit (PET112 homolog)	Essential	BCAL0485	Essential	BTH_I0149	Essential
r15_0222	lipid A biosynthesis lauroyl acyltransferase	BPSL0211	BPSL0211	lipid A biosynthesis lauroyl acyltransferase	COG1560	M	Lauroyl/myristoyl acyltransferase	Non-essential	BCAL0508	Non-essential	BTH_I0173	Non-Essential
r15_0223	S-adenosylmethionine synthase	BPSL0212	metK	S-adenosylmethionine synthetase	COG0192	H	S-adenosylmethionine synthetase	Essential	BCAL0509	Essential	BTH_I0174	Essential
r15_0254	Ferredoxin--NADP reductase	BPSL0241	fpr	ferredoxin-NADP reductase	COG1018	C	Flavodoxin reductases (ferredoxin-NADPH reductases) family 1	Essential	BCAL0536	Essential	BTH_I0211	Essential
r15_0279	Multifunctional CCA protein	BPSL0265	cca	multifunctional tRNA nucleotidyl transferase/2'3'-cyclic phosphodiesterase/2'nucleotidase/phosphatase	COG0617	J	tRNA nucleotidyltransferase/poly(A) polymerase	Essential	BCAL0558	Essential	BTH_I0236	Essential
r15_0331	Bifunctional protein GlmU	BPSL0313	glmU	bifunctional glmU protein	COG1207	M	N-acetylglucosamine-1-phosphate uridyltransferase (contains nucleotidyltransferase and I-patch acetyltransferase domains)	Essential	BCAL0612	Essential	BTH_I0289	Essential
r15_0334	hypothetical protein	BPSL0315	BPSL0315	hypothetical protein	COG1539	H	Dihydroneopterin aldolase	Non-essential	BCAL0614	Essential	BTH_I0291	Essential
r15_0336	hypothetical protein	BPSL0317	BPSL0317	hypothetical protein	COG1565	S	Uncharacterized conserved protein	Essential	BCAL0616	Non-essential	BTH_I0294	Essential
r15_0388	hypothetical protein				-	-	-
r15_0409	Arginine--tRNA ligase	BPSL0383	argS	arginyl-tRNA synthetase	COG0018	J	Arginyl-tRNA synthetase	Essential	BCAL0679	Essential	BTH_I0355	Essential
r15_0423	Type III pantothenate kinase	BPSL0397	BPSL0397	pantothenate kinase	COG1521	K	Putative transcriptional regulator, homolog of Bvg accessory factor	Essential	BCAL0693	Essential	BTH_I0369	Essential
r15_0424	biotin--protein ligase	BPSL0398	BPSL0398	biotin--protein ligase	COG0340	H	Biotin-(acetyl-CoA carboxylase) ligase	Essential	BCAL0694	Essential	BTH_I0370	Essential
r15_0440	Octanoyltransferase	BPSL0413	lipB	lipoate-protein ligase B	COG0321	H	Lipoate-protein ligase B	Non-essential	BCAL0709	Essential	BTH_I0385	Non-Essential
r15_0441	Lipoyl synthase	BPSL0414	lipA	lipoyl synthase	COG0320	H	Lipoate synthase	Essential	BCAL0710	Essential	BTH_I0386	Essential
r15_0482	hypothetical protein	BPSL0451	BPSL0451	hypothetical protein	COG2226	H	Methylase involved in ubiquinone/menaquinone biosynthesis	Non-essential	BCAL0747	Non-essential	BTH_I0424	Essential
r15_0540	RNA polymerase sigma factor RpoH	BPSL0504	rpoH	RNA polymerase factor sigma-32	COG0568	K	DNA-directed RNA polymerase, sigma subunit (sigma70/sigma32)	Non-essential	BCAL0787	Essential	BTH_I0456	Essential
r15_0550	signal recognition particle-docking protein FtsY	BPSL0514	BPSL0514	cell division protein	COG0552	U	Signal recognition particle GTPase	Essential			BTH_I0466	Essential
r15_0552	Phosphopantetheine adenylyltransferase	BPSL0516	coaD	phosphopantetheine adenylyltransferase	COG0669	H	Phosphopantetheine adenylyltransferase	Non-essential	BCAL0795	Essential	BTH_I0469	Essential
r15_0555	Peptidyl-tRNA hydrolase	BPSL0519	pth	peptidyl-tRNA hydrolase	COG0193	J	Peptidyl-tRNA hydrolase	Non-essential	BCAL0798	Essential	BTH_I0472	Essential
r15_0557	Ribose-phosphate pyrophosphokinase	BPSL0521	prs	ribose-phosphate pyrophosphokinase	COG0462	FE	Phosphoribosylpyrophosphate synthetase	Essential	BCAL0800	Essential	BTH_I0474	Essential
r15_0558	4-diphosphocytidyl-2-C-methyl-D-erythritol kinase	BPSL0523	ipk	4-diphosphocytidyl-2-C-methyl-D-erythritol kinase	COG1947	I	4-diphosphocytidyl-2C-methyl-D-erythritol 2-phosphate synthase	Essential			BTH_I0476	Essential
r15_0559	outer membrane lipoprotein LolB	BPSL0524	lolB	outer membrane lipoprotein LolB	COG3017	M	Outer membrane lipoprotein involved in outer membrane biogenesis	Non-essential	BCAL0803	Non-essential	BTH_I0477	Essential
r15_0565	HPr kinase/phosphorylase	BPSL0530	BPSL0530	HPr kinase/phosphorylase	COG1493	T	Serine kinase of the HPr protein, regulates carbohydrate metabolism	Essential	BCAL0809	Essential	BTH_I0483	Essential
r15_0569	Probable ABC transporter ATP-binding protein AZC_3926	BPSL0534	BPSL0534	ABC transporter ATP-binding protein	COG1137	R	ABC-type (unclassified) transport system, ATPase component	Essential	BCAL0814	Essential	BTH_I0487	Essential
r15_0570	OstA-like family protein	BPSL0535	BPSL0535	OstA-like protein	COG1934	S	Uncharacterized protein conserved in bacteria	Essential	BCAL0815	Essential	BTH_I0488	Essential
r15_0571	hypothetical protein	BPSL0536	BPSL0536	hypothetical protein	COG3117	S	Uncharacterized protein conserved in bacteria	Non-essential	BCAL0816	Essential	BTH_I0489	Essential
r15_0582	Single-stranded DNA-binding protein	BPSL0547	ssb	single-stranded DNA-binding protein	COG0629	L	Single-stranded DNA-binding protein	Essential	BCAL0827	Essential	BTH_I0500	Essential
r15_0639	Ubiquinone/menaquinone biosynthesis methyltransferase ubiE	BPSL0637	ubiE	ubiquinone/menaquinone biosynthesis methyltransferase	COG2226	H	Methylase involved in ubiquinone/menaquinone biosynthesis	Non-essential	BCAL0873	Essential	BTH_I0553	Essential
r15_0642	Probable ubiquinone biosynthesis protein UbiB	BPSL0640	ubiB	ubiquinone biosynthesis protein UbiB	COG0661	R	Predicted unusual protein kinase	Essential	BCAL0876	Essential	BTH_I0556	Essential
r15_0646	Aspartate--tRNA ligase	BPSL0644	aspS	aspartyl-tRNA synthetase	COG0173	J	Aspartyl-tRNA synthetase	Essential	BCAL0880	Essential	BTH_I0560	Essential
r15_0660	LPS-assembly protein LptD	BPSL0658	BPSL0658	hypothetical protein	COG1452	M	Organic solvent tolerance protein OstA	Essential	BCAL0894	Essential	BTH_I0575	Essential
r15_0662	4-hydroxythreonine-4-phosphate dehydrogenase	BPSL0660	pdxA	4-hydroxythreonine-4-phosphate dehydrogenase	COG1995	H	Pyridoxal phosphate biosynthesis protein	Essential	BCAL0896	Essential	BTH_I0577	Essential
r15_0669	Glycine--tRNA ligase beta subunit	BPSL0667	glyS	glycyl-tRNA synthetase subunit beta	COG0751	J	Glycyl-tRNA synthetase, beta subunit	Essential	BCAL0903	Essential	BTH_I0584	Essential
r15_0670	Glycine--tRNA ligase alpha subunit	BPSL0668	glyQ	glycyl-tRNA synthetase subunit alpha	COG0752	J	Glycyl-tRNA synthetase, alpha subunit	Non-essential	BCAL0904	Essential	BTH_I0585	Essential
r15_0778	Fructose-bisphosphate aldolase	BPSL0798	cbbA	fructose-1,6-bisphosphate aldolase	COG0191	G	Fructose/tagatose bisphosphate aldolase	Non-essential	BCAL2839	Essential	BTH_I0665	Essential
r15_0782	hypothetical protein	BPSL0802	BPSL0802	hypothetical protein	COG0009	J	Putative translation factor (SUA5)	Essential	BCAL2835	Essential	BTH_I0669	Essential
r15_0835	Pyridoxine/pyridoxamine 5'-phosphate oxidase	BPSL0854	pdxH	pyridoxamine 5'-phosphate oxidase	COG0259	H	Pyridoxamine-phosphate oxidase	Essential	BCAL2782	Essential	BTH_I0717	Non-Essential
r15_0841	hydrolase	BPSL0860	BPSL0860	hydrolase	COG0802	R	Predicted ATPase or kinase	Essential	BCAL2776	Non-essential	BTH_I0723	Non-Essential
r15_0847	Glycerol-3-phosphate acyltransferase	BPSL0866	BPSL0866	glycerol-3-phosphate acyltransferase PlsY	COG0344	S	Predicted membrane protein	Essential	BCAL2770	Essential	BTH_I0729	Essential
r15_0849	UDP-N-acetylenolpyruvoylglucosamine reductase	BPSL0868	murB	UDP-N-acetylenolpyruvoylglucosamine reductase	COG0812	M	UDP-N-acetylmuramate dehydrogenase	Essential	BCAL2768	Essential	BTH_I0731	Non-Essential
r15_0852	30S ribosomal protein S20	BPSL0871	rpsT	30S ribosomal protein S20	COG0268	J	Ribosomal protein S20	Non-essential	BCAL2765	Non-essential	BTH_I0735	Essential
r15_0853	Protein MurJ homolog	BPSL0872	BPSL0872	MviN-like protein	COG0728	R	Uncharacterized membrane protein, putative virulence factor	Essential	BCAL2764	Essential	BTH_I0736	Non-Essential
r15_0856	Adenylate kinase	BPSL0875	adk	adenylate kinase	COG0563	F	Adenylate kinase and related kinases	Essential	BCAL2762	Essential	BTH_I0739	Essential
r15_0857	3-deoxy-manno-octulosonate cytidylyltransferase	BPSL0876	kdsB	3-deoxy-manno-octulosonate cytidylyltransferase	COG1212	M	CMP-2-keto-3-deoxyoctulosonic acid synthetase	Non-essential	BCAL2761	Essential	BTH_I0740	Essential
r15_0859	Tetraacyldisaccharide 4'-kinase	BPSL0878	BPSL0878	tetraacyldisaccharide 4'-kinase	COG1663	M	Tetraacyldisaccharide-1-P 4'-kinase	Essential	BCAL2759	Essential	BTH_I0742	Essential
r15_0861	Superoxide dismutase [Fe]	BPSL0880	sodB	superoxide dismutase	COG0605	P	Superoxide dismutase	Essential	BCAL2757	Essential	BTH_I0744	Non-Essential
r15_0881	Isocitrate dehydrogenase [NADP]	BPSL0896	icd	isocitrate dehydrogenase	COG0538	C	Isocitrate dehydrogenases	Essential	BCAL2736	Non-essential	BTH_I0759	Essential
r15_0885	ATP-dependent Clp protease ATP-binding subunit ClpA	BPSL0899	clpA	ATP-dependent Clp protease ATP-binding subunit	COG0542	O	ATPases with chaperone activity, ATP-binding subunit	Non-essential	BCAL2730	Non-essential	BTH_I0763	Non-Essential
r15_0890	Coenzyme A biosynthesis bifunctional protein CoaBC	BPSL0904	dfp	bifunctional phosphopantothenoylcysteine decarboxylase/phosphopantothenate synthase	COG0452	H	Phosphopantothenoylcysteine synthetase/decarboxylase	Essential	BCAL2726	Essential	BTH_I0768	Essential
r15_0891	Lipoprotein signal peptidase	BPSL0905	lspA	lipoprotein signal peptidase	COG0597	MU	Lipoprotein signal peptidase	Essential	BCAL2725	Essential	BTH_I0769	Essential
r15_0892	Isoleucine--tRNA ligase 1	BPSL0906	ileS	isoleucyl-tRNA synthetase	COG0060	J	Isoleucyl-tRNA synthetase	Essential	BCAL2724	Essential	BTH_I0770	Essential
r15_0894	bifunctional riboflavin kinase/FMN adenylyltransferase	BPSL0907	BPSL0907	bifunctional riboflavin kinase/FMN adenylyltransferase	COG0196	H	FAD synthase	Non-essential	BCAL2723	Essential	BTH_I0771	Essential
r15_0903	50S ribosomal protein L28	BPSL0916	rpmB	50S ribosomal protein L28	COG0227	J	Ribosomal protein L28	Non-essential	BCAL2714	Essential	BTH_I0780	Essential
r15_0938	hypothetical protein	BPSL0963	BPSL0963	permease	COG0795	R	Predicted permeases	Essential	BCAL2678	Essential	BTH_I0821	Essential
r15_0939	permease	BPSL0964	BPSL0964	permease	COG0795	R	Predicted permeases	Essential	BCAL2677	Essential	BTH_I0822	Essential
r15_0948	Prolipoprotein diacylglyceryl transferase	BPSL0971	lgt	prolipoprotein diacylglyceryl transferase	COG0682	M	Prolipoprotein diacylglyceryltransferase	Non-essential	BCAL2670	Essential	BTH_I0829	Essential
r15_0974	Methionine--tRNA ligase	BPSL0998	metG	methionyl-tRNA synthetase	COG0143	J	Methionyl-tRNA synthetase	Non-essential	BCAL2646	Essential	BTH_I0856	Non-Essential
r15_0978	Deoxycytidine triphosphate deaminase	BPSL1002	dcd	deoxycytidine triphosphate deaminase	COG0717	F	Deoxycytidine deaminase	Essential	BCAL2642	Essential	BTH_I0860	Essential
r15_0982	Argininosuccinate lyase	BPSL1006	argH	argininosuccinate lyase	COG0165	E	Argininosuccinate lyase	Essential	BCAL2638	Non-essential	BTH_I0864	Essential
r15_0991	Porphobilinogen deaminase	BPSL1015	hemC	porphobilinogen deaminase	COG0181	H	Porphobilinogen deaminase	Essential	BCAL2630	Essential	BTH_I0872	Essential
r15_0997	Inorganic pyrophosphatase	BPSL1021	ppa	inorganic pyrophosphatase	COG0221	C	Inorganic pyrophosphatase	Non-essential	BCAL2622	Essential	BTH_I0878	Essential
r15_1001	NAD synthetase	BPSL1026	nadE	NAD synthetase	COG0171	H	NAD synthase	Essential	BCAL2617	Non-essential	BTH_I0882	Essential
r15_1102	DNA polymerase III subunit alpha	BPSL1117	dnaE	DNA polymerase III subunit alpha	COG0587	L	DNA polymerase III, alpha subunit	Essential	BCAL2409	Essential	BTH_I0984	Essential
r15_1103	Lipid A export ATP-binding/permease protein MsbA	BPSL1118	BPSL1118	ABC transporter ATP-binding protein	COG1132	V	ABC-type multidrug transport system, ATPase and permease components	Essential	BCAL2408	Essential	BTH_I0985	Essential
r15_1129	Probable nicotinate-nucleotide adenylyltransferase	BPSL1162	BPSL1162	nicotinic acid mononucleotide adenylyltransferase	COG1057	H	Nicotinic acid mononucleotide adenylyltransferase	Essential	BCAL2391	Non-essential	BTH_I1012	Essential
r15_1169	Phosphatidylserine decarboxylase proenzyme	BPSL1199	BPSL1199	phosphatidylserine decarboxylase	COG0688	I	Phosphatidylserine decarboxylase	Essential	BCAL2356	Essential	BTH_I1048	Essential
r15_1170	phosphatidyltransferase	BPSL1200	BPSL1200	phosphatidyltransferase	COG1183	I	Phosphatidylserine synthase	Essential	BCAL2355	Essential	BTH_I1049	Essential
r15_1177	30S ribosomal protein S15	BPSL1206	rpsO	30S ribosomal protein S15	COG0184	J	Ribosomal protein S15P/S13E	Non-essential	BCAL2349	Non-essential	BTH_I1055	Essential
r15_1178	Polyribonucleotide nucleotidyltransferase	BPSL1207	pnp	polynucleotide phosphorylase	COG1185	J	Polyribonucleotide nucleotidyltransferase (polynucleotide phosphorylase)	Essential	BCAL2348	Non-essential	BTH_I1056	Essential
r15_1182	NADH-quinone oxidoreductase subunit A	BPSL1211	nuoA	NADH dehydrogenase subunit A	COG0838	C	NADH:ubiquinone oxidoreductase subunit 3 (chain A)	Non-essential	BCAL2344	Essential	BTH_I1061	Essential
r15_1183	NADH-quinone oxidoreductase subunit B 1	BPSL1212	nuoB	NADH dehydrogenase subunit B	COG0377	C	NADH:ubiquinone oxidoreductase 20 kD subunit and related Fe-S oxidoreductases	Essential	BCAL2343	Non-essential	BTH_I1062	Essential
r15_1184	NADH-quinone oxidoreductase subunit C	BPSL1213	nuoC	NADH dehydrogenase subunit C	COG0852	C	NADH:ubiquinone oxidoreductase 27 kD subunit	Essential	BCAL2342	Essential	BTH_I1063	Essential
r15_1185	NADH-quinone oxidoreductase subunit D	BPSL1214	nuoD	NADH dehydrogenase subunit D	COG0649	C	NADH:ubiquinone oxidoreductase 49 kD subunit 7	Essential	BCAL2341	Essential	BTH_I1064	Essential
r15_1186	NADH-ubiquinone oxidoreductase subunit E	BPSL1215	BPSL1215	NADH dehydrogenase subunit E	COG1905	C	NADH:ubiquinone oxidoreductase 24 kD subunit	Essential	BCAL2340	Essential	BTH_I1065	Essential
r15_1187	NADH-quinone oxidoreductase subunit F 2	BPSL1216	nuoF	NADH dehydrogenase I chain F	COG1894	C	NADH:ubiquinone oxidoreductase, NADH-binding (51 kD) subunit	Essential	BCAL2339	Essential	BTH_I1066	Essential
r15_1188	NADH dehydrogenase subunit G	BPSL1217	BPSL1217	NADH dehydrogenase subunit G	COG1034	C	NADH dehydrogenase/NADH:ubiquinone oxidoreductase 75 kD subunit (chain G)	Essential	BCAL2338	Essential	BTH_I1067	Essential
r15_1189	NADH-quinone oxidoreductase subunit H	BPSL1218	nuoH	NADH dehydrogenase subunit H	COG1005	C	NADH:ubiquinone oxidoreductase subunit 1 (chain H)	Essential	BCAL2337	Essential	BTH_I1068	Essential
r15_1190	NADH-quinone oxidoreductase subunit I	BPSL1219	BPSL1219	NADH dehydrogenase subunit I	COG1143	C	Formate hydrogenlyase subunit 6/NADH:ubiquinone oxidoreductase 23 kD subunit (chain I)	Essential	BCAL2336	Essential	BTH_I1069	Essential
r15_1191	NADH dehydrogenase subunit J	BPSL1220	nuoJ	NADH dehydrogenase subunit J	COG0839	C	NADH:ubiquinone oxidoreductase subunit 6 (chain J)	Essential	BCAL2335	Non-essential	BTH_I1070	Essential
r15_1192	NADH-quinone oxidoreductase subunit K	BPSL1221	nuoK	NADH dehydrogenase subunit K	COG0713	C	NADH:ubiquinone oxidoreductase subunit 11 or 4L (chain K)	Non-essential	BCAL2334	Essential	BTH_I1071	Essential
r15_1193	NADH-quinone oxidoreductase subunit L	BPSL1222	nuoL	NADH dehydrogenase subunit L	COG1009	CP	NADH:ubiquinone oxidoreductase subunit 5 (chain L)/Multisubunit Na+/H+ antiporter, MnhA subunit	Essential	BCAL2333	Essential	BTH_I1072	Essential
r15_1194	NADH-quinone oxidoreductase subunit M	BPSL1223	nuoM	NADH dehydrogenase subunit M	COG1008	C	NADH:ubiquinone oxidoreductase subunit 4 (chain M)	Essential	BCAL2332	Essential	BTH_I1073	Essential
r15_1195	NADH-quinone oxidoreductase subunit N	BPSL1224	nuoN	NADH dehydrogenase subunit N	COG1007	C	NADH:ubiquinone oxidoreductase subunit 2 (chain N)	Essential	BCAL2331	Essential	BTH_I1074	Essential
r15_1339	hypothetical protein	BPSL1334	BPSL1334	coenzyme-A synthase	COG1767	H	Triphosphoribosyl-dephospho-CoA synthetase	Non-essential	BCAL1245	Non-essential	BTH_I2798	Non-Essential
r15_1346	DNA polymerase III subunit epsilon	BPSL1341	dnaQ	DNA polymerase III subunit epsilon	COG0847	L	DNA polymerase III, epsilon subunit and related 3'-5' exonucleases	Essential	BCAL1254	Essential	BTH_I2791	Essential
r15_1347	Ribonuclease H	BPSL1342	rnhA	ribonuclease HI	COG0328	L	Ribonuclease HI	Essential	BCAL1255	Non-essential	BTH_I2790	Essential
r15_1348	hypothetical protein	BPSL1343	BPSL1343	hypothetical protein	COG2226	H	Methylase involved in ubiquinone/menaquinone biosynthesis	Non-essential	BCAL1256	Essential	BTH_I2789	Essential
r15_1361	Ribosomal RNA large subunit methyltransferase E	BPSL1355	BPSL1355	ribosomal RNA large subunit methyltransferase	COG0293	J	23S rRNA methylase	Essential	BCAL1266	Essential	BTH_I2777	Essential
r15_1362	ATP-dependent zinc metalloprotease FtsH	BPSL1356	ftsH	FtsH endopeptidase	COG0465	O	ATP-dependent Zn proteases	Essential	BCAL1267	Essential	BTH_I2776	Essential
r15_1363	Dihydropteroate synthase	BPSL1357	folP	dihydropteroate synthase	COG0294	H	Dihydropteroate synthase and related enzymes	Essential	BCAL1268	Essential	BTH_I2775	Non-Essential
r15_1364	Phosphoglucosamine mutase	BPSL1358	glmM	phosphoglucosamine mutase	COG1109	G	Phosphomannomutase	Essential	BCAL1269	Essential	BTH_I2774	Essential
r15_1412	hypothetical protein				-	-	-
r15_1425	hypothetical protein	BPSL2064	BPSL2064	hypothetical protein	-	-	-	Non-essential
r15_1431	hypothetical protein	BPSL2059	BPSL2059	hypothetical protein	-	-	-	Non-essential
r15_1433	hypothetical protein	BPSL2057	BPSL2057	hypothetical protein	-	-	-	Essential
r15_1455	hypothetical protein	BPSL2037	BPSL2037	hypothetical protein	-	-	-	Non-essential
r15_1481	Glutamine--tRNA ligase	BPSL2012	glnS	glutaminyl-tRNA synthetase	COG0008	J	Glutamyl- and glutaminyl-tRNA synthetases	Essential	BCAL1413	Essential	BTH_I2665	Non-Essential
r15_1484	Alanine--tRNA ligase	BPSL2009	alaS	alanyl-tRNA synthetase	COG0013	J	Alanyl-tRNA synthetase	Essential	BCAL1416	Essential	BTH_I2661	Non-Essential
r15_1507	UPF0033 protein NMB0681	BPSL1987	BPSL1987	hypothetical protein	COG0425	O	Predicted redox protein, regulator of disulfide bond formation	Non-essential	BCAL1441	Essential	BTH_I2640	Non-Essential
r15_1514	Valine--tRNA ligase	BPSL1980	valS	valyl-tRNA synthetase	COG0525	J	Valyl-tRNA synthetase	Essential	BCAL1448	Essential	BTH_I2633	Non-Essential
r15_1515	DNA helicase II	BPSL1979	BPSL1979	helicase	COG0210	L	Superfamily I DNA and RNA helicases	Non-essential	BCAL1449	Essential	BTH_I2632	Non-Essential
r15_1536	Electron transfer flavoprotein-ubiquinone oxidoreductase	BPSL1961	BPSL1961	electron transport protein	COG0644	C	Dehydrogenases (flavoproteins)	Essential	BCAL1468	Essential	BTH_I2613	Non-Essential
r15_1552	Threonine--tRNA ligase	BPSL1945	thrS	threonyl-tRNA synthetase	COG0441	J	Threonyl-tRNA synthetase	Essential	BCAL1481	Essential	BTH_I2595	Non-Essential
r15_1553	translation initiation factor IF-3				COG0290	J	Translation initiation factor 3 (IF-3)
r15_1554	50S ribosomal protein L35	BPSL1943	rpmI	50S ribosomal protein L35	COG0291	J	Ribosomal protein L35	Non-essential	BCAL1483	Essential	BTH_I2593	Non-Essential
r15_1555	50S ribosomal protein L20				COG0292	J	Ribosomal protein L20
r15_1556	Phenylalanine--tRNA ligase alpha subunit	BPSL1941	pheS	phenylalanyl-tRNA synthetase subunit alpha	COG0016	J	Phenylalanyl-tRNA synthetase alpha subunit	Essential	BCAL1485	Essential	BTH_I2591	Non-Essential
r15_1557	Phenylalanine--tRNA ligase beta subunit	BPSL1940	pheT	phenylalanyl-tRNA synthetase subunit beta	COG0072	J	Phenylalanyl-tRNA synthetase beta subunit	Essential	BCAL1486	Essential	BTH_I2590	Non-Essential
r15_1576	Transcription termination/antitermination protein NusA	BPSL1919	nusA	transcription elongation factor NusA	COG0195	K	Transcription elongation factor	Essential	BCAL1506	Essential	BTH_I2565	Essential
r15_1577	Translation initiation factor IF-2	BPSL1918	infB	translation initiation factor IF-2	COG0532	J	Translation initiation factor 2 (IF-2; GTPase)	Essential	BCAL1507	Essential	BTH_I2564	Essential
r15_1585	2-oxoglutarate dehydrogenase E1 component	BPSL1909	sucA	2-oxoglutarate dehydrogenase E1	COG0567	C	2-oxoglutarate dehydrogenase complex, dehydrogenase (E1) component, and related enzymes	Essential	BCAL1515	Essential	BTH_I2556	Essential
r15_1586	Dihydrolipoyllysine-residue succinyltransferase component of 2-oxoglutarate dehydrogenase complex	BPSL1908	sucB	dihydrolipoamide succinyltransferase	COG0508	C	Pyruvate/2-oxoglutarate dehydrogenase complex, dihydrolipoamide acyltransferase (E2) component, and related enzymes	Essential	BCAL1516	Essential	BTH_I2555	Essential
r15_1587	Dihydrolipoyl dehydrogenase	BPSL1907	odhL	dihydrolipoamide dehydrogenase	COG1249	C	Pyruvate/2-oxoglutarate dehydrogenase complex, dihydrolipoamide dehydrogenase (E3) component, and related enzymes	Non-essential	BCAL1517	Essential	BTH_I2554	Essential
r15_1627	Ribose-5-phosphate isomerase A	BPSL1871	rpiA	ribose-5-phosphate isomerase A	COG0120	G	Ribose 5-phosphate isomerase	Non-essential	BCAL1556	Essential	BTH_I2516	Essential
r15_1669	ribokinase	BPSL1830	BPSL1830	ribokinase	COG0524	G	Sugar kinases, ribokinase family	Non-essential	BCAL1661	Non-essential	BTH_I2471	Non-Essential
r15_1680	A24 family peptidase	BPSL1820	BPSL1820	fimbriae assembly-like protein	-	-	-	Essential			BTH_I2461	Non-Essential
r15_1681	pilus assembly protein CpaB	BPSL1819	BPSL1819	fimbriae-assembly-like protein	COG3745	U	Flp pilus assembly protein CpaB	Essential			BTH_I2460	Non-Essential
r15_1683	lipoprotein	BPSL1817	BPSL1817	lipoprotein	-	-	-	Non-essential			BTH_I2458	Essential
r15_1684	fimbriae assembly protein	BPSL1816	BPSL1816	fimbriae assembly-like protein	COG4963	U	Flp pilus assembly protein, ATPase CpaE	Essential			BTH_I2457	Non-Essential
r15_1686	hypothetical protein	BPSL1814	BPSL1814	hypothetical protein	COG4965	U	Flp pilus assembly protein TadB	Essential			BTH_I2455	Non-Essential
r15_1687	fimbriae-related membrane protein	BPSL1813	BPSL1813	fimbriae-related membrane protein	COG2064	NU	Flp pilus assembly protein TadC	Essential			BTH_I2454	Non-Essential
r15_1688	hypothetical protein				-	-	-
r15_1689	hypothetical protein	BPSL1812	BPSL1812	hypothetical protein	COG5010	U	Flp pilus assembly protein TadD, contains TPR repeats	Non-essential			BTH_I2453	Non-Essential
r15_1690	hypothetical protein				-	-	-
r15_1694	hypothetical protein				-	-	-
r15_1714	carbohydrate ABC transporter periplasmic sugar-binding protein	BPSL1793	BPSL1793	sugar-binding exported protein	COG1879	G	ABC-type sugar transport system, periplasmic component	Essential	BCAM2018	Non-essential	BTH_I2435	Non-Essential
r15_1715	ribonucleotide-diphosphate reductase subunit alpha				COG1129	G	ABC-type sugar transport system, ATPase component
r15_1716	Ribose transport system permease protein RbsC	BPSL1791	BPSL1791	hypothetical protein	COG1172	G	Ribose/xylose/arabinose/galactoside ABC-type transport systems, permease components	Non-essential	BCAM2016	Non-essential	BTH_I2433	Non-Essential
r15_1719	short chain dehydrogenase	BPSL1789	BPSL1789	short chain dehydrogenase	COG1028	IQR	Dehydrogenases with different specificities (related to short-chain alcohol dehydrogenases)	Non-essential	BCAM2013	Non-essential	BTH_I2430	Non-Essential
r15_1720	hypothetical protein				-	-	-
r15_1721	extracytoplasmic-function sigma-70 factor	BPSL1787	BPSL1787	extracytoplasmic-function sigma-70 factor	COG1595	K	DNA-directed RNA polymerase specialized sigma subunit, sigma24 homolog	Non-essential	BCAL1688	Non-essential	BTH_I2427	Non-Essential
r15_1722	mbtH domain-containing protein	BPSL1786	BPSL1786	hypothetical protein	COG3251	S	Uncharacterized protein conserved in bacteria	Non-essential	BCAL1689	Non-essential	BTH_I2426	Non-Essential
r15_1724	iron transport-related ATP-binding protein	BPSL1784	BPSL1784	iron transport-related ATP-binding protein	COG1120	PH	ABC-type cobalamin/Fe3+-siderophores transport systems, ATPase components	Essential	BCAL1691	Non-essential	BTH_I2424	Non-Essential
r15_1725	iron-hydroxamate transporter permease subunit	BPSL1783	BPSL1783	iron-hydroxamate transporter permease subunit	COG0609	P	ABC-type Fe3+-siderophore transport system, permease component	Essential	BCAL1692	Non-essential	BTH_I2423	Non-Essential
r15_1726	ferric iron reductase protein	BPSL1782	BPSL1782	iron transport-related membrane protein	COG4114	R	Uncharacterized Fe-S protein	Non-essential	BCAL1693	Non-essential	BTH_I2422	Non-Essential
r15_1727	iron compound ABC transporter, periplasmic iron-compound-binding protein	BPSL1781	BPSL1781	iron transport-related exported protein	COG0614	P	ABC-type Fe3+-hydroxamate transport system, periplasmic component	Non-essential	BCAL1694	Non-essential	BTH_I2421	Non-Essential
r15_1729	cyclic peptide ABC transporter ATP-binding protein MbaE	BPSL1779	BPSL1779	siderophore biosynthesis related ABC transport protein	COG4615	QP	ABC-type siderophore export system, fused ATPase and permease components	Essential	BCAL1695	Non-essential	BTH_I2419	Essential
r15_1730	hypothetical protein				COG1020	Q	Non-ribosomal peptide synthetase modules and related proteins
r15_1731	hypothetical protein				COG1020	Q	Non-ribosomal peptide synthetase modules and related proteins
r15_1732	siderophore non-ribosomal peptide synthetase MbaI	BPSL1777	BPSL1777	siderophore-related non-ribosomal peptide synthase	COG1020	Q	Non-ribosomal peptide synthetase modules and related proteins	Non-essential	BCAL1697	Non-essential	BTH_I2417	Non-Essential
r15_1733	L-ornithine 5-monooxygenase	BPSL1776	BPSL1776	L-ornithine 5-monooxygenase	COG3486	Q	Lysine/ornithine N-monooxygenase	Non-essential	BCAL1699	Non-essential	BTH_I2416	Non-Essential
r15_1736	hypothetical protein				-	-	-
r15_1737	cobyrinic acid a,c-diamide synthase	BPSL1773	cobB	cobyrinic acid A,C-diamide synthase	COG1797	H	Cobyrinic acid a,c-diamide synthase	Non-essential	BCAL1705	Non-essential	BTH_I2412	Non-Essential
r15_1739	hypothetical protein				-	-	-
r15_1744	hypothetical protein				-	-	-
r15_1746	magnesium chelatase	BPSL1766	BPSL1766	hypothetical protein	COG1240	H	Mg-chelatase subunit ChlD	Non-essential	BCAL1713	Non-essential	BTH_I2405	Non-Essential
r15_1750	Precorrin-3B C(17)-methyltransferase				COG1010	H	Precorrin-3B methylase
r15_1751	hypothetical protein				COG2073	H	Cobalamin biosynthesis protein CbiG
r15_1753	Precorrin-8X methylmutase	BPSL1760	cobH	precorrin-8X methylmutase	COG2082	H	Precorrin isomerase	Non-essential	BCAL1725	Non-essential	BTH_I2399	Non-Essential
r15_1755	Precorrin-6Y C(5,15)-methyltransferase [decarboxylating]	BPSL1758	cobL	precorrin-6Y C5,15-methyltransferase	COG2242	H	Precorrin-6B methylase 2	Non-essential	BCAL1727	Essential	BTH_I2397	Non-Essential
r15_1756	hypothetical protein				COG2242	H	Precorrin-6B methylase 2
r15_1758	cobalt-precorrin-6x reductase	BPSL1756	cobK	cobalt-precorrin-6x reductase	COG2099	H	Precorrin-6x reductase	Non-essential	BCAL1729	Non-essential	BTH_I2395	Non-Essential
r15_1782	hypothetical protein				-	-	-
r15_1783	AMP-binding domain-containing protein	BPSL1734	BPSL1734	AMP-binding protein	COG0318	IQ	Acyl-CoA synthetases (AMP-forming)/AMP-acid ligases II	Non-essential	BCAM0080	Non-essential	BTH_I2376	Non-Essential
r15_1785	hypothetical protein				-	-	-
r15_1786	Methyl-accepting chemotaxis serine transducer	BPSL1732	BPSL1732	methyl-accepting chemotaxis citrate transducer	COG0840	NT	Methyl-accepting chemotaxis protein	Essential	BCAM1572	Non-essential	BTH_I2374	Non-Essential
r15_1788	transmembrane protein	BPSL1730	BPSL1730	transmembrane protein	COG0697	GER	Permeases of the drug/metabolite transporter (DMT) superfamily	Essential	BCAM2004	Non-essential	BTH_I2372	Non-Essential
r15_1791	hypothetical protein				-	-	-
r15_1795	histidinol-phosphate aminotransferase HisC	BPSL1724	BPSL1724	histidinol-phosphate aminotransferase	COG0079	E	Histidinol-phosphate/aromatic aminotransferase and cobyric acid decarboxylase	Essential
r15_1796	hypothetical protein	BPSL1723	BPSL1723	hypothetical protein	-	-	-	Essential
r15_1797	nonribosomal peptide synthetase	BPSL1722	BPSL1722	formyl transferase	COG0223	J	Methionyl-tRNA formyltransferase	Essential
r15_1798	Argininosuccinate synthase	BPSL1721	BPSL1721	argininosuccinate synthase	COG0137	E	Argininosuccinate synthase	Essential
r15_1799	argininosuccinate lyase	BPSL1720	BPSL1720	argininosuccinate lyase	COG0165	E	Argininosuccinate lyase	Essential
r15_1802	hypothetical protein	BPSL1717	BPSL1717	hypothetical protein	-	-	-	Essential
r15_1803	cysteine synthase	BPSL1716	BPSL1716	cysteine synthase	COG0031	E	Cysteine synthase	Essential
r15_1804	argininosuccinate lyase	BPSL1715	BPSL1715	argininosuccinate lyase	COG0165	E	Argininosuccinate lyase	Non-essential
r15_1807	hypothetical protein				COG1020	Q	Non-ribosomal peptide synthetase modules and related proteins
r15_1810	penicillin amidase	BPSL1710	BPSL1710	penicillin amidase	COG2366	R	Protein related to penicillin acylase	Non-essential			BTH_I0631	Non-Essential
r15_1813	hypothetical protein				-	-	-
r15_1816	hypothetical protein				COG4678	G	Muramidase (phage lambda lysozyme)
r15_1819	hypothetical protein				-	-	-
r15_1833	hypothetical protein				-	-	-
r15_1847	hypothetical protein				-	-	-
r15_1855	hypothetical protein				-	-	-
r15_1871	DNA-biding protein, H-NS-like	BPSL1658a	BPSL1658a	DNA-biding protein, H-NS-like	-	-	-	Non-essential
r15_1875	transcriptional regulator				-	-	-
r15_1876	lipase				-	-	-
r15_1877	regulatory protein	BPSL1636	BPSL1636	regulatory protein	COG2916	R	DNA-binding protein H-NS	Non-essential
r15_1883	hypothetical protein				-	-	-
r15_1892	hypothetical protein				-	-	-
r15_1895	hypothetical protein				-	-	-
r15_1900	Rieske family iron-sulfur cluster-binding protein	BPSL1615	BPSL1615	iron-sulfur protein	COG4638	PR	Phenylpropionate dioxygenase and related ring-hydroxylating dioxygenases, large terminal subunit	Essential	BCAS0727	Non-essential	BTH_I2331	Non-Essential
r15_1902	dihydroxyacetone kinase	BPSL1613	BPSL1613	dihydroxyacetone kinase	COG2376	G	Dihydroxyacetone kinase	Non-essential	BCAS0051	Non-essential	BTH_I2329	Non-Essential
r15_1906	ABC transporter ATP-binding protein	BPSL1609	BPSL1609	ABC transporter ATP-binding protein	COG1131	V	ABC-type multidrug transport system, ATPase component	Non-essential			BTH_I2327	Non-Essential
r15_1907	ApbE family protein	BPSL1608	BPSL1608	thiamine biosynthesis lipoprotein	COG1477	H	Membrane-associated lipoprotein involved in thiamine biosynthesis	Essential			BTH_I2326	Non-Essential
r15_1911	copper ABC transporter permease NosY	BPSL1604	BPSL1604	hypothetical protein	COG1277	R	ABC-type transport system involved in multi-copper enzyme maturation, permease component	Essential			BTH_I2322	Non-Essential
r15_1912	protein disulfide isomerase	BPSL1603	BPSL1603	lipoprotein	COG4314	C	Predicted lipoprotein involved in nitrous oxide reduction	Essential			BTH_I2321	Non-Essential
r15_1914	hypothetical protein	BPSL1601	BPSL1601	hypothetical protein	-	-	-	Non-essential			BTH_I2319	Non-Essential
r15_1915	cytochrome c-related lipoprotein	BPSL1600	BPSL1600	cytochrome c-related lipoprotein	COG3245	C	Cytochrome c5	Essential			BTH_I2318	Non-Essential
r15_1940	AP endonuclease	BPSL1574	BPSL1574	hypothetical protein	-	-	-	Non-essential	BCAL1806	Non-essential	BTH_I2295	Non-Essential
r15_1950	hypothetical protein				-	-	-
r15_1984	competence lipoprotein ComL	BPSL1531	BPSL1531	lipoprotein	COG4105	R	DNA uptake lipoprotein	Non-essential	BCAL1866	Non-essential	BTH_I2252	Essential
r15_1991	Adenylosuccinate synthetase	BPSL1524	purA	adenylosuccinate synthetase	COG0104	F	Adenylosuccinate synthase	Essential	BCAL1873	Non-essential	BTH_I2245	Essential
r15_1997	Protein hfq	BPSL1518	hfq	RNA-binding protein Hfq	COG1923	R	Uncharacterized host factor I protein	Non-essential	BCAL1879	Non-essential	BTH_I2239	Non-Essential
r15_1998	GTPase Der	BPSL1517	engA	GTP-binding protein EngA	COG1160	R	Predicted GTPases	Non-essential	BCAL1880	Essential	BTH_I2238	Essential
r15_1999	Outer membrane protein assembly factor BamB	BPSL1516	BPSL1516	hypothetical protein	COG1520	S	FOG: WD40-like repeat	Essential	BCAL1881	Non-essential	BTH_I2237	Essential
r15_2001	Histidine--tRNA ligase	BPSL1514	hisS	histidyl-tRNA synthetase	COG0124	J	Histidyl-tRNA synthetase	Essential	BCAL1883	Essential	BTH_I2235	Essential
r15_2002	4-hydroxy-3-methylbut-2-en-1-yl diphosphate synthase	BPSL1513	ispG	4-hydroxy-3-methylbut-2-en-1-yl diphosphate synthase	COG0821	I	Enzyme involved in the deoxyxylulose pathway of isoprenoid biosynthesis	Essential	BCAL1884	Essential	BTH_I2234	Essential
r15_2005	Nucleoside diphosphate kinase	BPSL1510	ndk	nucleoside diphosphate kinase	COG0105	F	Nucleoside diphosphate kinase	Essential	BCAL1887	Essential	BTH_I2231	Essential
r15_2018	DNA polymerase III subunits gamma and tau	BPSL1498	dnaX	DNA polymerase III subunits gamma and tau	COG2812	L	DNA polymerase III, gamma/tau subunits	Essential	BCAL1899	Essential	BTH_I2219	Essential
r15_2019	Thioredoxin	BPSL1497	trxA	thioredoxin 1	COG3118	O	Thioredoxin domain-containing protein	Non-essential	BCAL1900	Essential	BTH_I2218	Non-Essential
r15_2021	Transcription termination factor Rho	BPSL1495	rho	transcription termination factor Rho	COG1158	K	Transcription termination factor	Essential	BCAL1901	Essential	BTH_I2217	Essential
r15_2026	hypothetical protein	BPSL1490	BPSL1490	hypothetical protein	COG1807	M	4-amino-4-deoxy-L-arabinose transferase and related glycosyltransferases of PMT family	Non-essential	BCAL1906	Essential	BTH_I2212	Essential
r15_2039	Threonine synthase	BPSL1478	thrC	threonine synthase	COG0498	E	Threonine synthase	Essential	BCAL1925	Essential	BTH_I2199	Essential
r15_2040	Homoserine dehydrogenase	BPSL1477	hom	homoserine dehydrogenase	COG0460	E	Homoserine dehydrogenase	Essential	BCAL1926	Non-essential	BTH_I2198	Essential
r15_2043	hypothetical protein	BPSL1474	BPSL1474	hypothetical protein	COG1807	M	4-amino-4-deoxy-L-arabinose transferase and related glycosyltransferases of PMT family	Essential	BCAL1929	Essential	BTH_I2195	Essential
r15_2044	hypothetical protein	BPSL1473	BPSL1473	hypothetical protein	-	-	-	Non-essential	BCAL1930	Non-essential	BTH_I2194	Essential
r15_2045	aminotransferase	BPSL1472	BPSL1472	LPS biosynthesis-like protein	COG0399	M	Predicted pyridoxal phosphate-dependent enzyme apparently involved in regulation of cell wall biogenesis	Essential	BCAL1931	Essential	BTH_I2193	Essential
r15_2046	Undecaprenyl-phosphate 4-deoxy-4-formamido-L-arabinose transferase	BPSL1471	BPSL1471	polymixin resistance glucosyl transferase	COG0463	M	Glycosyltransferases involved in cell wall biogenesis	Essential	BCAL1932	Essential	BTH_I2192	Essential
r15_2047	formyltransferase				COG0223	J	Methionyl-tRNA formyltransferase
r15_2048	NAD-dependent epimerase/dehydratase				COG0451	MG	Nucleoside-diphosphate-sugar epimerases
r15_2049	polysaccharide deacetylase	BPSL1468	BPSL1468	hypothetical protein	COG0726	G	Predicted xylanase/chitin deacetylase	Essential	BCAL1935	Essential	BTH_I2189	Essential
r15_2051	hypothetical protein				-	-	-
r15_2056	Replicative DNA helicase	BPSL1462	dnaB	replicative DNA helicase	COG0305	L	Replicative DNA helicase	Essential	BCAL1941	Essential	BTH_I2183	Essential
r15_2058	30S ribosomal protein S18	BPSL1460	rpsR	30S ribosomal protein S18	COG0238	J	Ribosomal protein S18	Non-essential	BCAL1943	Essential	BTH_I2181	Essential
r15_2059	primosomal replication protein	BPSL1459	BPSL1459	primosomal replication protein	COG2965	L	Primosomal replication protein N	Non-essential	BCAL1944	Essential	BTH_I2180	Essential
r15_2060	30S ribosomal protein S6	BPSL1458	rpsF	30S ribosomal protein S6	COG0360	J	Ribosomal protein S6	Non-essential	BCAL1945	Essential	BTH_I2179	Essential
r15_2082	DNA polymerase III subunit delta'	BPSL1437	BPSL1437	DNA polymerase III subunit delta'	COG2812	L	DNA polymerase III, gamma/tau subunits	Non-essential	BCAL1963	Essential	BTH_I2155	Essential
r15_2083	Thymidylate kinase	BPSL1436	tmk	thymidylate kinase	COG0125	F	Thymidylate kinase	Essential	BCAL1964	Essential	BTH_I2154	Essential
r15_2085	glycine cleavage T-protein (aminomethyl transferase) family protein	BPSL1434	BPSL1434	hypothetical protein	COG0354	R	Predicted aminomethyltransferase related to GcvT	Essential	BCAL1966	Essential	BTH_I2152	Essential
r15_2150	2-C-methyl-D-erythritol 2,4-cyclodiphosphate synthase	BPSL2098	ispF	2-C-methyl-D-erythritol 2,4-cyclodiphosphate synthase	COG0245	I	2C-methyl-D-erythritol 2,4-cyclodiphosphate synthase	Non-essential	BCAL2015	Essential	BTH_I2090	Essential
r15_2151	2-C-methyl-D-erythritol 4-phosphate cytidylyltransferase	BPSL2099	ispD	2-C-methyl-D-erythritol 4-phosphate cytidylyltransferase	COG1211	I	4-diphosphocytidyl-2-methyl-D-erithritol synthase	Essential	BCAL2016	Essential	BTH_I2089	Essential
r15_2179	tRNA-specific adenosine deaminase	BPSL2123	BPSL2123	deaminase	COG0590	FJ	Cytosine/adenosine deaminases	Essential	BCAL2045	Non-essential	BTH_I2062	Essential
r15_2192	GMP synthase [glutamine-hydrolyzing]	BPSL2127	guaA	GMP synthase	COG0519	F	GMP synthase, PP-ATPase domain/subunit	Essential	BCAL2061	Essential	BTH_I2058	Essential
r15_2193	hypothetical protein				-	-	-
r15_2195	Inosine-5'-monophosphate dehydrogenase	BPSL2129	guaB	inosine 5'-monophosphate dehydrogenase	COG0516	F	IMP dehydrogenase/GMP reductase	Essential	BCAL2063	Essential	BTH_I2056	Essential
r15_2201	hypothetical protein	BPSL2136	BPSL2136	hypothetical protein	COG2867	I	Oligoketide cyclase/lipid transport protein	Essential	BCAL2070	Non-essential	BTH_I2050	Non-Essential
r15_2202	SsrA-binding protein	BPSL2137	smpB	SsrA-binding protein	COG0691	O	tmRNA-binding protein	Non-essential	BCAL2071	Non-essential	BTH_I2049	Non-Essential
r15_2213	hypothetical protein				COG0763	M	Lipid A disaccharide synthetase
r15_2214	hypothetical protein				COG0763	M	Lipid A disaccharide synthetase
r15_2215	Acyl-[acyl-carrier-protein]--UDP-N-acetylglucosamine O-acyltransferase	BPSL2147	lpxA	UDP-N-acetylglucosamine acyltransferase	COG1043	M	Acyl-acyl carrier protein--UDP-N-acetylglucosamine O-acyltransferase	Essential	BCAL2079	Essential	BTH_I2039	Essential
r15_2216	3-hydroxyacyl-[acyl-carrier-protein] dehydratase FabZ	BPSL2148	fabZ	(3R)-hydroxymyristoyl-ACP dehydratase	COG0764	I	3-hydroxymyristoyl/3-hydroxydecanoyl-(acyl carrier protein) dehydratases	Non-essential	BCAL2080	Essential	BTH_I2038	Essential
r15_2217	UDP-3-O-acylglucosamine N-acyltransferase	BPSL2149	lpxD	UDP-3-O-[3-hydroxymyristoyl] glucosamine N-acyltransferase	COG1044	M	UDP-3-O-3-hydroxymyristoyl glucosamine N-acyltransferase	Essential	BCAL2081	Essential	BTH_I2037	Essential
r15_2219	outer membrane protein	BPSL2151	BPSL2151	outer membrane protein	COG4775	M	Outer membrane protein/protective antigen OMA87	Essential	BCAL2083	Essential	BTH_I2035	Essential
r15_2221	1-deoxy-D-xylulose 5-phosphate reductoisomerase	BPSL2153	dxr	1-deoxy-D-xylulose 5-phosphate reductoisomerase	COG0743	I	1-deoxy-D-xylulose 5-phosphate reductoisomerase	Essential	BCAL2085	Essential	BTH_I2033	Essential
r15_2222	phosphatidate cytidylyltransferase membrane protein	BPSL2154	BPSL2154	phosphatidate cytidylyltransferase membrane protein	COG0575	I	CDP-diglyceride synthetase	Essential	BCAL2086	Essential	BTH_I2032	Essential
r15_2223	Isoprenyl transferase	BPSL2155	uppS	undecaprenyl pyrophosphate synthetase	COG0020	I	Undecaprenyl pyrophosphate synthase	Essential	BCAL2087	Essential	BTH_I2031	Essential
r15_2224	Ribosome-recycling factor	BPSL2156	frr	ribosome recycling factor	COG0233	J	Ribosome recycling factor	Non-essential	BCAL2088	Essential	BTH_I2030	Essential
r15_2225	Uridylate kinase	BPSL2157	pyrH	uridylate kinase	COG0528	F	Uridylate kinase	Essential	BCAL2089	Essential	BTH_I2029	Essential
r15_2226	Elongation factor Ts	BPSL2158	tsf	elongation factor Ts	COG0264	J	Translation elongation factor Ts	Essential	BCAL2090	Essential	BTH_I2028	Essential
r15_2227	30S ribosomal protein S2	BPSL2159	rpsB	30S ribosomal protein S2	COG0052	J	Ribosomal protein S2	Non-essential	BCAL2091	Essential	BTH_I2027	Essential
r15_2233	DNA ligase	BPSL2164	ligA	DNA ligase	COG0272	L	NAD-dependent DNA ligase (contains BRCT domain type II)	Essential	BCAL2096	Essential	BTH_I2022	Essential
r15_2236	Chromosome partition protein Smc	BPSL2166	BPSL2166	chromosome partition protein	COG1196	D	Chromosome segregation ATPases	Essential	BCAL2098	Essential	BTH_I2019	Essential
r15_2239	2,3,4,5-tetrahydropyridine-2,6-dicarboxylate N-succinyltransferase	BPSL2169	dapD	2,3,4,5-tetrahydropyridine-2,6-carboxylate N-succinyltransferase	COG2171	E	Tetrahydrodipicolinate N-succinyltransferase	Essential	BCAL2101	Essential	BTH_I2016	Non-Essential
r15_2241	Succinyl-diaminopimelate desuccinylase	BPSL2171	dapE	succinyl-diaminopimelate desuccinylase	COG0624	E	Acetylornithine deacetylase/Succinyl-diaminopimelate desuccinylase and related deacylases	Essential	BCAL2103	Non-essential	BTH_I2014	Essential
r15_2254	uracil-DNA glycosylase				COG1573	L	Uracil-DNA glycosylase
r15_2256	glycoprotease family protein	BPSL2185	BPSL2185	family M22 non-peptidase	COG1214	O	Inactive homolog of metal-dependent proteases, putative molecular chaperone	Non-essential	BCAL2115A	Non-essential	BTH_I2001	Essential
r15_2268	Glutamate--tRNA ligase	BPSL2197	gltX	glutamyl-tRNA synthetase	COG0008	J	Glutamyl- and glutaminyl-tRNA synthetases	Essential	BCAL2126	Essential	BTH_I1984	Essential
r15_2276	Enoyl-[acyl-carrier-protein] reductase [NADH] FabI	BPSL2204	fabI	enoyl-ACP reductase	COG0623	I	Enoyl-acyl-carrier-protein reductase (NADH)	Non-essential			BTH_I1977	Essential
r15_2312	Aspartokinase	BPSL2239	ask	aspartate kinase	COG0527	E	Aspartokinases	Essential	BCAL2146	Essential	BTH_I1945	Essential
r15_2313	tRNA(Ile)-lysidine synthase	BPSL2240	BPSL2240	cell cycle protein	COG0037	D	Predicted ATPase of the PP-loop superfamily implicated in cell cycle control	Essential	BCAL2147	Essential	BTH_I1944	Essential
r15_2314	Acetyl-coenzyme A carboxylase carboxyl transferase subunit alpha	BPSL2241	accA	acetyl-CoA carboxylase carboxyltransferase subunit alpha	COG0825	I	Acetyl-CoA carboxylase alpha subunit	Essential	BCAL2148	Essential	BTH_I1943	Non-Essential
r15_2316	Cysteine--tRNA ligase	BPSL2243	cysS	cysteinyl-tRNA synthetase	COG0215	J	Cysteinyl-tRNA synthetase	Essential	BCAL2150	Essential	BTH_I1941	Essential
r15_2320	UDP-2,3-diacylglucosamine hydrolase	BPSL2247	BPSL2247	UDP-2,3-diacylglucosamine hydrolase	COG2908	S	Uncharacterized protein conserved in bacteria	Essential	BCAL2154	Essential	BTH_I1937	Essential
r15_2323	Inositol-1-monophosphatase	BPSL2250	suhB	inositol monophosphatase	COG0483	G	Archaeal fructose-1,6-bisphosphatase and related enzymes of inositol monophosphatase family	Essential	BCAL2157	Non-essential	BTH_I1934	Essential
r15_2334	hypothetical protein				-	-	-
r15_2335	gp24				COG3772	R	Phage-related lysozyme (muraminidase)
r15_2336	hypothetical protein				-	-	-
r15_2362	virulence-associated E family protein				COG5545	R	Predicted P-loop ATPase and inactivated derivatives
r15_2363	hypothetical protein				-	-	-
r15_2364	hypothetical protein				-	-	-
r15_2365	hypothetical protein				-	-	-
r15_2366	repressor				-	-	-
r15_2397	CTP synthase	BPSL2272	pyrG	CTP synthetase	COG0504	F	CTP synthase (UTP-ammonia lyase)	Essential	BCAL2181	Essential	BTH_I1892	Essential
r15_2401	Lipoprotein-releasing system ATP-binding protein LolD	BPSL2276	lolD	lipoprotein releasing system ATP-binding protein	COG1136	V	ABC-type antimicrobial peptide transport system, ATPase component	Non-essential	BCAL2185	Essential	BTH_I1888	Non-Essential
r15_2402	Lipoprotein-releasing system transmembrane protein LolC	BPSL2277	BPSL2277	lipoprotein releasing system transmembrane protein	COG4591	M	ABC-type transport system, involved in lipoprotein release, permease component	Essential	BCAL2186	Essential	BTH_I1887	Essential
r15_2406	hypothetical protein				-	-	-
r15_2407	peptide chain release factor 2				COG1186	J	Protein chain release factor B
r15_2408	Lysine--tRNA ligase	BPSL2281	lysS	lysyl-tRNA synthetase	COG1190	J	Lysyl-tRNA synthetase (class II)	Essential	BCAL2190	Essential	BTH_I1883	Essential
r15_2412	Chaperone protein HscA homolog	BPSL2285	hscA	chaperone protein HscA	COG0443	O	Molecular chaperone	Non-essential	BCAL2194	Essential	BTH_I1879	Essential
r15_2413	Co-chaperone protein HscB homolog	BPSL2286	hscB	co-chaperone HscB	COG1076	O	DnaJ-domain-containing proteins 1	Non-essential	BCAL2195	Essential	BTH_I1878	Essential
r15_2414	Iron-binding protein IscA	BPSL2287	BPSL2287	HesB family protein	COG0316	S	Uncharacterized conserved protein	Non-essential	BCAL2196	Essential	BTH_I1877	Essential
r15_2415	NifU-like protein	BPSL2288	BPSL2288	scaffold protein	COG0822	C	NifU homolog involved in Fe-S cluster formation	Non-essential	BCAL2197	Essential	BTH_I1876	Essential
r15_2416	Cysteine desulfurase	BPSL2289	iscS	cysteine desulfurase	COG1104	E	Cysteine sulfinate desulfinase/cysteine desulfurase and related enzymes	Essential	BCAL2198	Non-essential	BTH_I1875	Essential
r15_2432	Bifunctional protein FolD	BPSL2304	folD	bifunctional 5,10-methylene-tetrahydrofolate dehydrogenase/ 5,10-methylene-tetrahydrofolate cyclohydrolase	COG0190	H	5,10-methylene-tetrahydrofolate dehydrogenase/Methenyl tetrahydrofolate cyclohydrolase	Essential	BCAL2212	Essential	BTH_I1861	Essential
r15_2446	3-hydroxylaminophenol mutase	BPSL2318	glnA	glutamine synthetase	COG0174	E	Glutamine synthetase	Essential	BCAL2224	Essential	BTH_I1844	Essential
r15_2460	hypothetical protein	BPSL2334	BPSL2334	hypothetical protein	-	-	-	Non-essential	BCAL0069	Non-essential
r15_2552	CDP-diacylglycerol--glycerol-3-phosphate 3-phosphatidyltransferase	BPSL2419	BPSL2419	CDP-diacylglycerol--glycerol-3-phosphate 3-phosphatidyltransferase	COG0558	I	Phosphatidylglycerophosphate synthase	Essential	BCAL2853	Non-essential	BTH_I1740	Essential
r15_2559	Pyridoxine 5'-phosphate synthase	BPSL2426	pdxJ	pyridoxine 5'-phosphate synthase	COG0854	H	Pyridoxal phosphate biosynthesis protein	Essential	BCAL2862	Non-essential	BTH_I1733	Essential
r15_2561	GTPase Era	BPSL2428	era	GTP-binding protein Era	COG1159	R	GTPase	Non-essential	BCAL2864	Non-essential	BTH_I1731	Essential
r15_2563	signal peptidase I	BPSL2430	lepB	signal peptidase I	COG0681	U	Signal peptidase I	Essential	BCAL2866	Non-essential	BTH_I1729	Essential
r15_2571	3-oxoacyl-[acyl-carrier-protein] synthase 2	BPSL2438	fabF	3-oxoacyl-ACP synthase	COG0304	IQ	3-oxoacyl-(acyl-carrier-protein) synthase	Essential	BCAL2874	Non-essential	BTH_I1721	Essential
r15_2572	Acyl carrier protein	BPSL2439	acpP	acyl carrier protein	COG0236	IQ	Acyl carrier protein	Non-essential	BCAL2875	Non-essential	BTH_I1720	Essential
r15_2573	3-oxoacyl-[acyl-carrier-protein] reductase FabG	BPSL2440	fabG	3-ketoacyl-ACP reductase	COG1028	IQR	Dehydrogenases with different specificities (related to short-chain alcohol dehydrogenases)	Essential	BCAL2876	Non-essential	BTH_I1719	Essential
r15_2574	Malonyl CoA-acyl carrier protein transacylase	BPSL2441	fabD	ACP S-malonyltransferase	COG0331	I	(acyl-carrier-protein) S-malonyltransferase	Non-essential	BCAL2877	Non-essential	BTH_I1718	Essential
r15_2575	3-oxoacyl-[acyl-carrier-protein] synthase 3	BPSL2442	fabH	3-oxoacyl-ACP synthase	COG0332	I	3-oxoacyl-acyl-carrier-protein synthase III	Essential	BCAL2878	Non-essential	BTH_I1717	Essential
r15_2576	Phosphate acyltransferase	BPSL2443	BPSL2443	glycerol-3-phosphate acyltransferase PlsX	COG0416	I	Fatty acid/phospholipid biosynthesis enzyme	Essential	BCAL2879	Non-essential	BTH_I1716	Essential
r15_2577	50S ribosomal protein L32	BPSL2444	rpmF	50S ribosomal protein L32	COG0333	J	Ribosomal protein L32	Non-essential	BCAL2880	Non-essential	BTH_I1715	Essential
r15_2585	ribonuclease E, partial				COG1530	J	Ribonucleases G and E
r15_2596	Ferredoxin 1	BPSL2463	BPSL2463	ferredoxin	COG1146	C	Ferredoxin	Non-essential	BCAL2899	Non-essential	BTH_I1696	Essential
r15_2609	Thymidylate synthase	BPSL2473	thyA	thymidylate synthase	COG0207	F	Thymidylate synthase	Essential	BCAL2912	Essential	BTH_I1680	Essential
r15_2614	dihydrofolate reductase	BPSL2476	BPSL2476	dihydrofolate reductase	COG0262	H	Dihydrofolate reductase	Essential	BCAL2915	Essential	BTH_I1674	Non-Essential
r15_2619	Oligoribonuclease	BPSL2481	orn	oligoribonuclease	COG1949	A	Oligoribonuclease (3'->5' exoribonuclease)	Non-essential	BCAL2919	Essential	BTH_I1670	Non-Essential
r15_2627	50S ribosomal protein L19	BPSL2489	rplS	50S ribosomal protein L19	COG0335	J	Ribosomal protein L19	Non-essential	BCAL2925	Non-essential	BTH_I1664	Essential
r15_2628	tRNA (guanine-N(1)-)-methyltransferase	BPSL2490	trmD	tRNA (guanine-N(1)-)-methyltransferase	COG0336	J	tRNA-(guanine-N1)-methyltransferase	Essential	BCAL2926	Non-essential	BTH_I1663	Essential
r15_2629	Ribosome maturation factor RimM	BPSL2491	rimM	16S rRNA-processing protein RimM	COG0806	J	RimM protein, required for 16S rRNA processing	Essential	BCAL2927	Non-essential	BTH_I1662	Essential
r15_2630	30S ribosomal protein S16	BPSL2492	rpsP	30S ribosomal protein S16	COG0228	J	Ribosomal protein S16	Non-essential	BCAL2928	Non-essential	BTH_I1661	Essential
r15_2637	Electron transfer flavoprotein subunit alpha	BPSL2499	etfA	electron transfer flavoprotein subunit alpha	COG2025	C	Electron transfer flavoprotein, alpha subunit	Essential	BCAL2934	Essential	BTH_I1654	Essential
r15_2638	Electron transfer flavoprotein subunit beta	BPSL2500	etfB	electron transfer flavoprotein subunit beta	COG2086	C	Electron transfer flavoprotein, beta subunit	Essential	BCAL2935	Essential	BTH_I1653	Essential
r15_2649	UDP-glucose 6-dehydrogenase	BPSL2511	udg	UDP-glucose dehydrogenase	COG1004	M	Predicted UDP-glucose 6-dehydrogenase	Essential	BCAL2946	Non-essential	BTH_I1642	Essential
r15_2650	tetratricopeptide repeat protein	BPSL2512	BPSL2512	tetratricopeptide repeat protein	COG2956	G	Predicted N-acetylglucosaminyl transferase	Essential	BCAL2947	Essential	BTH_I1641	Essential
r15_2653	30S ribosomal protein S1	BPSL2515	rpsA	30S ribosomal protein S1	COG0539	J	Ribosomal protein S1	Essential	BCAL2950	Essential	BTH_I1638	Essential
r15_2654	Cytidylate kinase	BPSL2516	cmk	cytidylate kinase	COG0283	F	Cytidylate kinase	Essential	BCAL2951	Essential	BTH_I1637	Essential
r15_2659	DNA gyrase subunit A	BPSL2521	gyrA	DNA gyrase subunit A	COG0188	L	Type IIA topoisomerase (DNA gyrase/topo II, topoisomerase IV), A subunit	Essential	BCAL2957	Essential	BTH_I1632	Essential
r15_2661	3-demethylubiquinone-9 3-methyltransferase	BPSL2523	ubiG	3-demethylubiquinone-9 3-methyltransferase	COG2227	H	2-polyprenyl-3-methyl-5-hydroxy-6-metoxy-1,4-benzoquinol methylase	Essential	BCAL2959	Essential	BTH_I1630	Essential
r15_2686	Fructose-1,6-bisphosphatase class 1	BPSL2547	fbp	fructose-1,6-bisphosphatase	COG0158	G	Fructose-1,6-bisphosphatase	Essential	BCAL2994	Essential	BTH_I1604	Essential
r15_2704	DNA-directed RNA polymerase subunit omega	BPSL2562	rpoZ	DNA-directed RNA polymerase subunit omega	COG1758	K	DNA-directed RNA polymerase, subunit K/omega	Non-essential	BCAL3011	Non-essential	BTH_I1587	Essential
r15_2705	Guanylate kinase	BPSL2563	gmk	guanylate kinase	COG0194	F	Guanylate kinase	Essential	BCAL3012	Essential	BTH_I1586	Essential
r15_2720	Cell division topological specificity factor	BPSL2595	minE	cell division topological specificity factor MinE	COG0851	D	Septum formation topological specificity factor	Non-essential	BCAL3025	Non-essential	BTH_I1571	Essential
r15_2737	Serine--tRNA ligase	BPSL2600	serS	seryl-tRNA synthetase	COG0172	J	Seryl-tRNA synthetase	Essential	BCAL3030	Essential	BTH_I1565	Essential
r15_2740	Outer-membrane lipoprotein carrier protein	BPSL2603	lolA	outer-membrane lipoprotein carrier protein	COG2834	M	Outer membrane lipoprotein-sorting protein	Non-essential	BCAL3033	Non-essential	BTH_I1562	Essential
r15_2742	Thioredoxin reductase	BPSL2605	trxB	thioredoxin reductase	COG0492	O	Thioredoxin reductase	Non-essential	BCAL3035	Essential	BTH_I1560	Essential
r15_2760	Glutamate-1-semialdehyde 2,1-aminomutase	BPSL2623	hemL	glutamate-1-semialdehyde aminotransferase	COG0001	H	Glutamate-1-semialdehyde aminotransferase	Essential	BCAL3049	Essential	BTH_I1543	Essential
r15_2761	multifunctional riboflavin biosynthetic protein	BPSL2624	ribD	multifunctional riboflavin biosynthetic protein [deaminase, reductase	COG0117	H	Pyrimidine deaminase	Non-essential	BCAL3050	Essential	BTH_I1542	Essential
r15_2762	riboflavin synthase subunit alpha	BPSL2625	ribE	riboflavin synthase subunit alpha	COG0307	H	Riboflavin synthase alpha chain	Non-essential	BCAL3051	Non-essential	BTH_I1541	Essential
r15_2764	6,7-dimethyl-8-ribityllumazine synthase	BPSL2627	ribH	6,7-dimethyl-8-ribityllumazine synthase	COG0054	H	Riboflavin synthase beta-chain	Essential	BCAL3054	Essential	BTH_I1530	Non-Essential
r15_2765	N utilization substance protein B homolog	BPSL2628	nusB	transcription antitermination protein NusB	COG0781	K	Transcription termination factor	Non-essential	BCAL3055	Essential	BTH_I1529	Essential
r15_2803	3-deoxy-D-manno-octulosonic-acid transferase	BPSL2663	waaA	3-deoxy-D-manno-octulosonic-acid transferase	COG1519	M	3-deoxy-D-manno-octulosonic-acid transferase	Non-essential	BCAL3110	Essential	BTH_I1492	Essential
r15_2806	Phosphoglucomutase	BPSL2666	pgm	phosphoglucomutase	COG1109	G	Phosphomannomutase	Essential	BCAL3113	Essential	BTH_I1489	Essential
r15_2808	glycosyl transferase family protein	BPSL2668	BPSL2668	glycosyl transferase	-	-	-	Essential	BCAL3115	Non-essential	BTH_I1487	Non-Essential
r15_2832	Putative Holliday junction resolvase	BPSL2692	BPSL2692	Holliday junction resolvase-like protein	COG0816	L	Predicted endonuclease involved in recombination (possible Holliday junction resolvase in Mycoplasmas and B. subtilis)	Non-essential	BCAL3141	Essential	BTH_I1463	Essential
r15_2837	60 kDa chaperonin 1	BPSL2697	groEL	molecular chaperone GroEL	COG0459	O	Chaperonin GroEL (HSP60 family)	Essential	BCAL3146	Essential	BTH_I1458	Essential
r15_2838	10 kDa chaperonin	BPSL2698	groES	co-chaperonin GroES	COG0234	O	Co-chaperonin GroES (HSP10)	Non-essential	BCAL3147	Essential	BTH_I1457	Essential
r15_2906	Serine hydroxymethyltransferase 1	BPSL2758	glyA	serine hydroxymethyltransferase	COG0112	E	Glycine/serine hydroxymethyltransferase	Essential	BCAL3197	Non-essential	BTH_I1379	Essential
r15_2976	Chaperone protein DnaJ	BPSL2826	dnaJ	molecular chaperone DnaJ	COG0484	O	DnaJ-class molecular chaperone with C-terminal Zn finger domain	Non-essential	BCAL3269	Essential	BTH_I1309	Essential
r15_2977	Chaperone protein DnaK	BPSL2827	dnaK	molecular chaperone DnaK	COG0443	O	Molecular chaperone	Non-essential	BCAL3270	Essential	BTH_I1308	Essential
r15_2981	Ferrochelatase	BPSL2831	hemH	ferrochelatase	COG0276	H	Protoheme ferro-lyase (ferrochelatase)	Non-essential	BCAL3274	Essential	BTH_I1303	Essential
r15_2983	Probable inorganic polyphosphate/ATP-NAD kinase	BPSL2833	ppnK	NAD(+)/NADH kinase	COG0061	G	Predicted sugar kinase	Essential	BCAL3276	Essential	BTH_I1301	Essential
r15_2998	pyrroline-5-carboxylate reductase	BPSL2847	BPSL2847	pyrroline-5-carboxylate reductase	COG0345	E	Pyrroline-5-carboxylate reductase	Non-essential	BCAL3292	Non-essential	BTH_I1287	Essential
r15_3012	4-hydroxybenzoate octaprenyltransferase	BPSL2861	ubiA	4-hydroxybenzoate octaprenyltransferase	COG0382	H	4-hydroxybenzoate polyprenyltransferase and related prenyltransferases	Non-essential	BCAL3296	Essential	BTH_I1286	Essential
r15_3022	preprotein translocase subunit SecD	BPSL2871	secD	preprotein translocase subunit SecD	COG0342	U	Preprotein translocase subunit SecD	Essential	BCAL3306	Essential	BTH_I1276	Essential
r15_3023	preprotein translocase subunit SecF	BPSL2872	secF	preprotein translocase subunit SecF	COG0341	U	Preprotein translocase subunit SecF	Non-essential	BCAL3307	Essential	BTH_I1275	Essential
r15_3043	tRNA-specific 2-thiouridylase MnmA	BPSL2889	mnmA	tRNA-specific 2-thiouridylase MnmA	COG0482	J	Predicted tRNA(5-methylaminomethyl-2-thiouridylate) methyltransferase, contains the PP-loop ATPase domain	Non-essential	BCAL3329	Essential	BTH_I1257	Essential
r15_3048	hypothetical protein	BPSL2893	BPSL2893	hypothetical protein	COG0654	HC	2-polyprenyl-6-methoxyphenol hydroxylase and related FAD-dependent oxidoreductases	Essential	BCAL3333	Essential	BTH_I1253	Essential
r15_3059	Tyrosine--tRNA ligase	BPSL2904	tyrZ	tyrosyl-tRNA synthetase	COG0162	J	Tyrosyl-tRNA synthetase	Essential	BCAL3344	Essential	BTH_I1240	Non-Essential
r15_3064	Putative iron-sulfur cluster insertion protein ErpA	BPSL2909	BPSL2909	iron-sulfur cluster insertion protein ErpA	COG0316	S	Uncharacterized conserved protein	Non-essential	BCAL3346	Essential	BTH_I1235	Essential
r15_3065	30S ribosomal protein S9	BPSL2910	rpsI	30S ribosomal protein S9	COG0103	J	Ribosomal protein S9	Non-essential	BCAL3347	Essential	BTH_I1234	Essential
r15_3066	50S ribosomal protein L13	BPSL2911	rplM	50S ribosomal protein L13	COG0102	J	Ribosomal protein L13	Essential	BCAL3348	Essential	BTH_I1233	Essential
r15_3084	Adenylosuccinate lyase	BPSL2928	purB	adenylosuccinate lyase	COG0015	F	Adenylosuccinate lyase	Essential	BCAL3361	Essential	BTH_I1221	Essential
r15_3087	2-dehydro-3-deoxyphosphogluconate aldolase	BPSL2931	eda	KHG/KDPG aldolase	COG0800	G	2-keto-3-deoxy-6-phosphogluconate aldolase	Non-essential	BCAL3366	Essential	BTH_I1218	Essential
r15_3090	hypothetical protein	BPSL2934	BPSL2934	hypothetical protein	COG1981	S	Predicted membrane protein	Non-essential	BCAL3369	Essential	BTH_I1215	Essential
r15_3092	DNA polymerase III subunit delta	BPSL2936	holA	DNA polymerase III subunit delta	COG1466	L	DNA polymerase III, delta subunit	Non-essential	BCAL3371	Essential	BTH_I1213	Essential
r15_3093	hypothetical protein	BPSL2937	BPSL2937	lipoprotein	COG2980	M	Rare lipoprotein B	Non-essential	BCAL3372	Non-essential	BTH_I1212	Non-Essential
r15_3094	Leucine--tRNA ligase	BPSL2938	leuS	leucyl-tRNA synthetase	COG0495	J	Leucyl-tRNA synthetase	Essential	BCAL3373	Essential	BTH_I1211	Essential
r15_3097	4-hydroxy-tetrahydrodipicolinate reductase	BPSL2941	dapB	dihydrodipicolinate reductase	COG0289	E	Dihydrodipicolinate reductase	Non-essential	BCAL3376	Non-essential	BTH_I1208	Essential
r15_3099	Ferric uptake regulation protein	BPSL2943	fur	ferric uptake regulator	COG0735	P	Fe2+/Zn2+ uptake regulation proteins	Essential	BCAL3378	Non-essential	BTH_I1206	Essential
r15_3117	thiamine monophosphate kinase	BPSL2960	BPSL2960	thiamine monophosphate kinase	COG0611	H	Thiamine monophosphate kinase	Essential	BCAL3396	Essential	BTH_I1188	Essential
r15_3134	exoribonuclease II	BPSL2977	BPSL2977	exoribonuclease II	COG0557	K	Exoribonuclease R	Non-essential	BCAL3414	Essential	BTH_I1170	Essential
r15_3140	Biotin carboxyl carrier protein of acetyl-CoA carboxylase	BPSL2983	accB	acetyl-CoA carboxylase biotin carboxyl carrier protein subunit	COG0511	I	Biotin carboxyl carrier protein	Essential	BCAL3420	Essential	BTH_I1163	Essential
r15_3141	Biotin carboxylase	BPSL2984	accC	acetyl-CoA carboxylase biotin carboxylase subunit	COG0439	I	Biotin carboxylase	Essential	BCAL3421	Essential	BTH_I1162	Essential
r15_3148	Ribonucleoside-diphosphate reductase subunit beta	BPSL2991	nrdB	ribonucleotide-diphosphate reductase subunit beta	COG0208	F	Ribonucleotide reductase, beta subunit	Essential	BCAL3428	Essential	BTH_I1154	Essential
r15_3149	Ribonucleoside-diphosphate reductase subunit alpha	BPSL2992	BPSL2992	ribonucleotide-diphosphate reductase subunit alpha	COG0209	F	Ribonucleotide reductase, alpha subunit	Essential	BCAL3429	Essential	BTH_I1153	Essential
r15_3153	Signal recognition particle protein	BPSL2995	ffh	signal recognition particle protein	COG0541	U	Signal recognition particle GTPase	Essential	BCAL3433	Essential	BTH_I1149	Essential
r15_3156	Proline--tRNA ligase	BPSL2998	proS	prolyl-tRNA synthetase	COG0442	J	Prolyl-tRNA synthetase	Essential	BCAL3436	Essential	BTH_I1146	Essential
r15_3160	GTPase obg	BPSL3003	obgE	GTPase ObgE	COG0536	R	Predicted GTPase	Essential	BCAL3440	Essential	BTH_I1142	Essential
r15_3162	50S ribosomal protein L21	BPSL3005	rplU	50S ribosomal protein L21	COG0261	J	Ribosomal protein L21	Non-essential	BCAL3442	Essential	BTH_I1140	Essential
r15_3163	Octaprenyl-diphosphate synthase	BPSL3006	ispB	octaprenyl-diphosphate synthase	COG0142	H	Geranylgeranyl pyrophosphate synthase	Essential	BCAL3443	Essential	BTH_I1139	Essential
r15_3168	Dephospho-CoA kinase	BPSL3011	coaE	dephospho-CoA kinase	COG0237	H	Dephospho-CoA kinase	Non-essential	BCAL3448	Essential	BTH_I1133	Essential
r15_3174	Protein translocase subunit SecA	BPSL3016	secA	preprotein translocase subunit SecA	COG0653	U	Preprotein translocase subunit SecA (ATPase, RNA helicase)	Non-essential	BCAL3453	Essential	BTH_I1127	Essential
r15_3176	UDP-3-O-[3-hydroxymyristoyl] N-acetylglucosamine deacetylase	BPSL3018	lpxC	UDP-3-O-[3-hydroxymyristoyl] N-acetylglucosamine deacetylase	COG0774	M	UDP-3-O-acyl-N-acetylglucosamine deacetylase	Essential	BCAL3455	Essential	BTH_I1125	Essential
r15_3178	Cell division protein FtsZ	BPSL3020	ftsZ	cell division protein FtsZ	COG0206	D	Cell division GTPase	Essential	BCAL3457	Essential	BTH_I1123	Essential
r15_3179	Cell division protein FtsA	BPSL3021	ftsA	cell division protein FtsA	COG0849	D	Actin-like ATPase involved in cell division	Essential	BCAL3458	Essential	BTH_I1122	Essential
r15_3180	Cell division protein FtsQ	BPSL3022	ftsQ	cell division protein FtsQ	COG1589	M	Cell division septal protein	Essential	BCAL3459	Essential	BTH_I1121	Essential
r15_3181	D-alanine--D-alanine ligase	BPSL3023	ddl	D-alanine--D-alanine ligase	COG1181	M	D-alanine-D-alanine ligase and related ATP-grasp enzymes	Essential	BCAL3460	Essential	BTH_I1120	Essential
r15_3182	UDP-N-acetylmuramate--L-alanine ligase	BPSL3024	murC	UDP-N-acetylmuramate--L-alanine ligase	COG0773	M	UDP-N-acetylmuramate-alanine ligase	Non-essential	BCAL3461	Essential	BTH_I1119	Essential
r15_3183	UDP-N-acetylglucosamine--N-acetylmuramyl-(pentapeptide) pyrophosphoryl-undecaprenol N-acetylglucosamine transferase	BPSL3025	murG	undecaprenyldiphospho-muramoylpentapeptide beta-N- acetylglucosaminyltransferase	COG0707	M	UDP-N-acetylglucosamine:LPS N-acetylglucosamine transferase	Essential	BCAL3462	Essential	BTH_I1118	Essential
r15_3184	Lipid II flippase FtsW	BPSL3026	ftsW	cell division protein FtsW	COG0772	D	Bacterial cell division membrane protein	Essential	BCAL3463	Essential	BTH_I1117	Essential
r15_3185	UDP-N-acetylmuramoylalanine--D-glutamate ligase	BPSL3027	murD	UDP-N-acetylmuramoyl-L-alanyl-D-glutamate synthetase	COG0771	M	UDP-N-acetylmuramoylalanine-D-glutamate ligase	Essential	BCAL3464	Essential	BTH_I1116	Essential
r15_3186	Phospho-N-acetylmuramoyl-pentapeptide-transferase	BPSL3028	mraY	phospho-N-acetylmuramoyl-pentapeptide- transferase	COG0472	M	UDP-N-acetylmuramyl pentapeptide phosphotransferase/UDP-N-acetylglucosamine-1-phosphate transferase	Essential	BCAL3465	Essential	BTH_I1115	Essential
r15_3187	UDP-N-acetylmuramoyl-tripeptide--D-alanyl-D-alanine ligase	BPSL3029	murF	UDP-N-acetylmuramoylalanyl-D-glutamyl-2, 6-diamino pimelate--D-alanyl-D-alanyl ligase	COG0770	M	UDP-N-acetylmuramyl pentapeptide synthase	Essential	BCAL3466	Essential	BTH_I1114	Essential
r15_3188	UDP-N-acetylmuramoyl-L-alanyl-D-glutamate--2,6-diaminopimelate ligase	BPSL3030	murE	UDP-N-acetylmuramoylalanyl-D-glutamate--2, 6-diaminopimelate ligase	COG0769	M	UDP-N-acetylmuramyl tripeptide synthase	Essential	BCAL3467	Essential	BTH_I1113	Essential
r15_3193	2-nonaprenyl-3-methyl-6-methoxy-1,4-benzoquinol hydroxylase	BPSL3035	BPSL3035	hypothetical protein	COG2941	H	Ubiquinone biosynthesis protein COQ7	Essential	BCAL3472	Essential	BTH_I1108	Essential
r15_3218	ubiquinone biosynthesis hydroxylase family protein	BPSL3059	BPSL3059	ubiquinone biosynthesis hydroxylase	COG0654	HC	2-polyprenyl-6-methoxyphenol hydroxylase and related FAD-dependent oxidoreductases	Non-essential	BCAL0388	Essential	BTH_I2918	Non-Essential
r15_3247	Glutamyl-tRNA reductase	BPSL3072	hemA	glutamyl-tRNA reductase	COG0373	H	Glutamyl-tRNA reductase	Non-essential	BCAL0375	Essential	BTH_I2929	Essential
r15_3248	Peptide chain release factor 1	BPSL3073	prfA	peptide chain release factor 1	COG0216	J	Protein chain release factor A	Non-essential	BCAL0374	Essential	BTH_I2930	Essential
r15_3302	modification methylase HgiDII				COG0270	L	Site-specific DNA methylase
r15_3323	stringent starvation protein A	BPSL3120	BPSL3120	stringent starvation protein A	COG0625	O	Glutathione S-transferase	Essential	BCAL0331	Essential	BTH_I2974	Essential
r15_3355	thiamine-phosphate pyrophosphorylase	BPSL3151	thiE	thiamine-phosphate pyrophosphorylase	COG0352	H	Thiamine monophosphate synthase	Non-essential	BCAL0300	Non-essential	BTH_I3005	Essential
r15_3388	Probable GTP-binding protein EngB	BPSL3182	engB	ribosome biogenesis GTP-binding protein YsxC	COG0218	R	Predicted GTPase	Non-essential	BCAL0265	Essential	BTH_I3037	Essential
r15_3390	Delta-aminolevulinic acid dehydratase	BPSL3183	hemB	delta-aminolevulinic acid dehydratase	COG0113	H	Delta-aminolevulinic acid dehydratase	Non-essential	BCAL0264	Essential	BTH_I3038	Non-Essential
r15_3394	DNA-directed RNA polymerase subunit alpha	BPSL3187	rpoA	DNA-directed RNA polymerase subunit alpha	COG0202	K	DNA-directed RNA polymerase, alpha subunit/40 kD subunit	Essential	BCAL0260	Essential	BTH_I3042	Essential
r15_3395	30S ribosomal protein S4	BPSL3188	rpsD	30S ribosomal protein S4	COG0522	J	Ribosomal protein S4 and related proteins	Essential	BCAL0259	Essential	BTH_I3043	Essential
r15_3396	30S ribosomal protein S11	BPSL3189	rpsK	30S ribosomal protein S11	COG0100	J	Ribosomal protein S11	Non-essential	BCAL0258	Essential	BTH_I3044	Essential
r15_3397	hypothetical protein				COG0099	J	Ribosomal protein S13
r15_3398	50S ribosomal protein L36	BPSL3191	rpmJ	50S ribosomal protein L36	COG0257	J	Ribosomal protein L36	Non-essential	BCAL0256	Essential	BTH_I3046	Essential
r15_3399	Translation initiation factor IF-1 2	BPSL3192	infA	translation initiation factor IF-1	COG0361	J	Translation initiation factor 1 (IF-1)	Non-essential	BCAL0255	Essential	BTH_I3047	Essential
r15_3400	Protein translocase subunit SecY	BPSL3193	secY	preprotein translocase subunit SecY	COG0201	U	Preprotein translocase subunit SecY	Essential	BCAL0254	Essential	BTH_I3048	Essential
r15_3401	50S ribosomal protein L15	BPSL3194	rplO	50S ribosomal protein L15	COG0200	J	Ribosomal protein L15	Essential	BCAL0253	Essential	BTH_I3049	Essential
r15_3402	50S ribosomal protein L30	BPSL3195	rpmD	50S ribosomal protein L30	COG1841	J	Ribosomal protein L30/L7E	Non-essential	BCAL0252	Essential	BTH_I3050	Essential
r15_3403	30S ribosomal protein S5	BPSL3196	rpsE	30S ribosomal protein S5	COG0098	J	Ribosomal protein S5	Essential	BCAL0251	Essential	BTH_I3051	Essential
r15_3404	50S ribosomal protein L18	BPSL3197	rplR	50S ribosomal protein L18	COG0256	J	Ribosomal protein L18	Non-essential	BCAL0250	Essential	BTH_I3052	Essential
r15_3405	50S ribosomal protein L6	BPSL3198	rplF	50S ribosomal protein L6	COG0097	J	Ribosomal protein L6P/L9E	Essential	BCAL0249	Essential	BTH_I3053	Essential
r15_3406	30S ribosomal protein S8	BPSL3199	rpsH	30S ribosomal protein S8	COG0096	J	Ribosomal protein S8	Non-essential	BCAL0248	Essential	BTH_I3054	Essential
r15_3407	30S ribosomal protein S14	BPSL3200	rpsN	30S ribosomal protein S14	COG0199	J	Ribosomal protein S14	Non-essential	BCAL0247	Essential	BTH_I3055	Non-Essential
r15_3408	50S ribosomal protein L5	BPSL3201	rplE	50S ribosomal protein L5	COG0094	J	Ribosomal protein L5	Essential	BCAL0246	Essential	BTH_I3056	Essential
r15_3409	50S ribosomal protein L24	BPSL3202	rplX	50S ribosomal protein L24	COG0198	J	Ribosomal protein L24	Non-essential	BCAL0245	Essential	BTH_I3057	Essential
r15_3410	50S ribosomal protein L14	BPSL3203	rplN	50S ribosomal protein L14	COG0093	J	Ribosomal protein L14	Non-essential	BCAL0244	Essential	BTH_I3058	Essential
r15_3411	30S ribosomal protein S17	BPSL3204	rpsQ	30S ribosomal protein S17	COG0186	J	Ribosomal protein S17	Non-essential	BCAL0243	Non-essential	BTH_I3059	Non-Essential
r15_3412	50S ribosomal protein L29	BPSL3205	rpmC	50S ribosomal protein L29	COG0255	J	Ribosomal protein L29	Non-essential	BCAL0242	Essential	BTH_I3060	Essential
r15_3413	50S ribosomal protein L16	BPSL3206	rplP	50S ribosomal protein L16	COG0197	J	Ribosomal protein L16/L10E	Non-essential	BCAL0241	Essential	BTH_I3061	Essential
r15_3414	30S ribosomal protein S3	BPSL3207	rpsC	30S ribosomal protein S3	COG0092	J	Ribosomal protein S3	Essential	BCAL0240	Essential	BTH_I3062	Essential
r15_3415	50S ribosomal protein L22	BPSL3208	rplV	50S ribosomal protein L22	COG0091	J	Ribosomal protein L22	Non-essential	BCAL0239a	Non-essential	BTH_I3063	Non-Essential
r15_3416	30S ribosomal protein S19	BPSL3209	rpsS	30S ribosomal protein S19	COG0185	J	Ribosomal protein S19	Non-essential	BCAL0238	Essential	BTH_I3064	Essential
r15_3417	50S ribosomal protein L2	BPSL3210	rplB	50S ribosomal protein L2	COG0090	J	Ribosomal protein L2	Essential	BCAL0237	Essential	BTH_I3065	Essential
r15_3418	50S ribosomal protein L23	BPSL3211	rplW	50S ribosomal protein L23	COG0089	J	Ribosomal protein L23	Non-essential	BCAL0236	Essential	BTH_I3066	Essential
r15_3419	50S ribosomal protein L4	BPSL3212	rplD	50S ribosomal protein L4	COG0088	J	Ribosomal protein L4	Essential	BCAL0235a	Non-essential	BTH_I3067	Essential
r15_3420	50S ribosomal protein L3	BPSL3213	rplC	50S ribosomal protein L3	COG0087	J	Ribosomal protein L3	Essential	BCAL0234	Essential	BTH_I3068	Essential
r15_3421	30S ribosomal protein S10	BPSL3214	rpsJ	30S ribosomal protein S10	COG0051	J	Ribosomal protein S10	Non-essential	BCAL0233	Essential	BTH_I3069	Essential
r15_3423	Elongation factor G 2	BPSL3216	fusA	elongation factor G	COG0480	J	Translation elongation factors (GTPases)	Essential	BCAL0231	Essential	BTH_I3071	Non-Essential
r15_3424	30S ribosomal protein S7	BPSL3217	rpsG	30S ribosomal protein S7	COG0049	J	Ribosomal protein S7	Essential	BCAL0230	Essential	BTH_I3072	Essential
r15_3425	30S ribosomal protein S12	BPSL3218	rpsL	30S ribosomal protein S12	COG0048	J	Ribosomal protein S12	Non-essential	BCAL0229	Essential	BTH_I3073	Essential
r15_3430	DNA-directed RNA polymerase subunit beta'	BPSL3220	rpoC	DNA-directed RNA polymerase subunit beta'	COG0086	K	DNA-directed RNA polymerase, beta' subunit/160 kD subunit	Essential	BCAL0227	Essential	BTH_I3075	Essential
r15_3431	DNA-directed RNA polymerase subunit beta	BPSL3221	rpoB	DNA-directed RNA polymerase subunit beta	COG0085	K	DNA-directed RNA polymerase, beta subunit/140 kD subunit	Essential	BCAL0226	Essential	BTH_I3076	Essential
r15_3432	50S ribosomal protein L7/L12	BPSL3222	rplL	50S ribosomal protein L7/L12	COG0222	J	Ribosomal protein L7/L12	Non-essential	BCAL0225	Essential	BTH_I3077	Essential
r15_3433	50S ribosomal protein L10	BPSL3223	rplJ	50S ribosomal protein L10	COG0244	J	Ribosomal protein L10	Essential	BCAL0224	Essential	BTH_I3078	Essential
r15_3434	50S ribosomal protein L1	BPSL3224	rplA	50S ribosomal protein L1	COG0081	J	Ribosomal protein L1	Non-essential	BCAL0223	Essential	BTH_I3079	Essential
r15_3435	50S ribosomal protein L11	BPSL3225	rplK	50S ribosomal protein L11	COG0080	J	Ribosomal protein L11	Essential	BCAL0222	Essential	BTH_I3080	Essential
r15_3436	Transcription termination/antitermination protein NusG	BPSL3226	nusG	transcription antitermination protein NusG	COG0250	K	Transcription antiterminator	Essential	BCAL0221	Essential	BTH_I3081	Essential
r15_3437	preprotein translocase subunit SecE				COG0690	U	Preprotein translocase subunit SecE
r15_3589	primosome assembly protein PriA	BPSL3390	priA	primosome assembly protein PriA	COG1198	L	Primosomal protein N' (replication factor Y) - superfamily II helicase	Essential	BCAL0041	Essential	BTH_I3303	Essential
r15_3590	Uroporphyrinogen decarboxylase	BPSL3391	hemE	uroporphyrinogen decarboxylase	COG0407	H	Uroporphyrinogen-III decarboxylase	Essential	BCAL0040	Essential	BTH_I3304	Essential
r15_3595	ATP synthase subunit beta 1	BPSL3396	atpD	ATP synthase F0F1 subunit beta	COG0055	C	F0F1-type ATP synthase, beta subunit	Essential	BCAL0036	Essential	BTH_I3308	Essential
r15_3596	ATP synthase gamma chain	BPSL3397	atpG	ATP synthase F0F1 subunit gamma	COG0224	C	F0F1-type ATP synthase, gamma subunit	Essential	BCAL0035	Essential	BTH_I3309	Essential
r15_3597	ATP synthase subunit alpha 1	BPSL3398	atpA	ATP synthase F0F1 subunit alpha	COG0056	C	F0F1-type ATP synthase, alpha subunit	Essential	BCAL0034	Essential	BTH_I3310	Essential
r15_3598	ATP synthase subunit delta	BPSL3399	atpH	ATP synthase F0F1 subunit delta	COG0712	C	F0F1-type ATP synthase, delta subunit (mitochondrial oligomycin sensitivity protein)	Non-essential	BCAL0033	Essential	BTH_I3311	Essential
r15_3599	ATP synthase subunit b	BPSL3400	atpF	ATP synthase F0F1 subunit B	COG0711	C	F0F1-type ATP synthase, subunit b	Essential	BCAL0032	Essential	BTH_I3312	Essential
r15_3600	ATP synthase subunit c	BPSL3401	atpE	ATP synthase F0F1 subunit C	COG0636	C	F0F1-type ATP synthase, subunit c/Archaeal/vacuolar-type H+-ATPase, subunit K	Non-essential	BCAL0031	Essential	BTH_I3313	Essential
r15_3601	ATP synthase subunit a	BPSL3402	atpB	ATP synthase F0F1 subunit A	COG0356	C	F0F1-type ATP synthase, subunit a	Essential	BCAL0030	Essential	BTH_I3314	Essential
r15_3604	Probable chromosome-partitioning protein ParB	BPSL3405	BPSL3405	chromosome partitioning protein ParB	COG1475	K	Predicted transcriptional regulators	Essential	BCAL0027	Essential	BTH_I3317	Essential
r15_3889	squalene/phytoene synthase	BPSS0232	BPSS0232	squalene/phytoene synthase	COG1562	I	Phytoene/squalene synthetase	Non-essential	BCAM1397A	Non-essential	BTH_II2156	Non-Essential
r15_4047	biopolymer ExbD/TolR family transporter	BPSS0366	BPSS0366	biopolymer transport protein	COG0848	U	Biopolymer transport protein	Non-essential	BCAL2293	Essential	BTH_II2026	Essential
r15_4048	bipolymer transport protein	BPSS0367	BPSS0367	bipolymer transport protein	COG0811	U	Biopolymer transport proteins	Non-essential	BCAL2292	Essential	BTH_II2025	Essential
r15_4049	TonB protein	BPSS0368	BPSS0368	TonB-like transport protein	COG0810	M	Periplasmic protein TonB, links inner and outer membranes	Non-essential	BCAL2291	Essential	BTH_II2024	Essential
r15_4065	hypothetical protein				-	-	-
r15_4386	hypothetical protein				-	-	-
r15_4601	outer membrane porin	BPSS0879	BPSS0879	porin protein	COG3203	M	Outer membrane protein (porin)	Non-essential	BCAM1931	Essential	BTH_II1520	Essential
r15_4689	hypothetical protein	BPSS0961	BPSS0961	hypothetical protein	-	-	-	Non-essential			BTH_II1432	Non-Essential
r15_4701	hypothetical protein	BPSS0971	BPSS0971	DNA-binding protein	-	-	-	Non-essential	BCAM1746	Non-essential	BTH_II1420	Non-Essential
r15_4704	hypothetical protein				-	-	-
r15_4713	pseudouridine synthase				-	-	-
r15_4734	Polyketide biosynthesis acyl-carrier-protein AcpK	BPSS0999	BPSS0999	acyl carrier protein	-	-	-	Non-essential			BTH_II1672	Non-Essential
r15_4757	hypothetical protein				-	-	-
r15_4820	amino acid permease				-	-	-
r15_4827	hypothetical protein				-	-	-
r15_4832	hypothetical protein				-	-	-
r15_4848	Hydroxyethylthiazole kinase	BPSS1135	BPSS1135	hydroxyethylthioazole kinase	COG2145	H	Hydroxyethylthiazole kinase, sugar kinase family	Non-essential			BTH_II1271	Non-Essential
r15_4866	hypothetical protein	BPSS1153	BPSS1153	hypothetical protein	-	-	-	Non-essential			BTH_II1255	Non-Essential
r15_4931	hypothetical protein	BPSS1217	BPSS1217	hypothetical protein	COG2068	R	Uncharacterized MobA-related protein	Non-essential	BCAM2011	Non-essential	BTH_II1199	Non-Essential
r15_4933	penicillin-binding protein	BPSS1219	BPSS1219	penicillin-binding protein	COG0768	M	Cell division protein FtsI/penicillin-binding protein 2	Essential	BCAM1362	Non-essential	BTH_II1197	Essential
r15_4958	sn-glycerol-3-phosphate import ATP-binding protein UgpC	BPSS1236	BPSS1236	sugar transporter ATP-binding protein	COG3839	G	ABC-type sugar transport systems, ATPase components	Essential	BCAM0096	Non-essential	BTH_II1175	Non-Essential
r15_4963	penicillin-binding protein	BPSS1240	ftsI	penicillin-binding protein	COG0768	M	Cell division protein FtsI/penicillin-binding protein 2	Non-essential
r15_4973	hypothetical protein				-	-	-
r15_5031	hypothetical protein				-	-	-
r15_5132	hypothetical protein	BPSS1383	BPSS1383	hypothetical protein	-	-	-	Non-essential	BCAM1129	Non-essential
r15_5174	hypothetical protein				-	-	-
r15_5280	hypothetical protein				-	-	-
r15_5284	hypothetical protein				-	-	-
r15_5436	hypothetical protein	BPSS1655	BPSS1655	hypothetical protein	-	-	-	Non-essential
r15_5481	folylpolyglutamate synthase	BPSS1695	folC	folylpolyglutamate synthase/dihydrofolate synthase	COG0285	H	Folylpolyglutamate synthase	Non-essential	BCAM0995	Essential	BTH_II0683	Essential
r15_5482	Acetyl-coenzyme A carboxylase carboxyl transferase subunit beta	BPSS1696	accD	acetyl-CoA carboxylase subunit beta	COG0777	I	Acetyl-CoA carboxylase beta subunit	Non-essential	BCAM0994	Essential	BTH_II0682	Essential
r15_5489	Aspartate-semialdehyde dehydrogenase	BPSS1704	asd	aspartate-semialdehyde dehydrogenase	COG0136	E	Aspartate-semialdehyde dehydrogenase	Non-essential	BCAM0986	Essential	BTH_II0675	Essential
r15_5504	Citrate synthase	BPSS1715	gltA	type II citrate synthase	COG0372	C	Citrate synthase	Essential	BCAM0972	Non-essential	BTH_II0665	Essential
r15_5506	Succinate dehydrogenase iron-sulfur subunit	BPSS1717	sdhB	succinate dehydrogenase iron-sulfur subunit	COG0479	C	Succinate dehydrogenase/fumarate reductase, Fe-S protein subunit	Non-essential	BCAM0970	Non-essential	BTH_II0663	Essential
r15_5507	Succinate dehydrogenase flavoprotein subunit	BPSS1718	sdhA	succinate dehydrogenase flavoprotein subunit	COG1053	C	Succinate dehydrogenase/fumarate reductase, flavoprotein subunit	Essential	BCAM0969	Essential	BTH_II0662	Essential
r15_5508	succinate dehydrogenase, hydrophobic membrane anchor protein	BPSS1719	BPSS1719	succinate dehydrogenase	COG2142	C	Succinate dehydrogenase, hydrophobic anchor subunit	Non-essential	BCAM0968	Essential	BTH_II0661	Essential
r15_5509	succinate dehydrogenase, cytochrome b556 subunit	BPSS1720	BPSS1720	succinate dehydrogenase cytochrome b-556 subunit	COG2009	C	Succinate dehydrogenase/fumarate reductase, cytochrome b subunit	Non-essential	BCAM0967	Essential	BTH_II0660	Essential
r15_5515	Aconitate hydratase	BPSS1726	acnA	aconitate hydratase	COG1048	C	Aconitase A	Essential	BCAM0961	Non-essential	BTH_II0654	Essential
r15_5547	RNA polymerase sigma factor RpoD	BPSS1755	BPSS1755	RNA polymerase sigma factor RpoD	COG0568	K	DNA-directed RNA polymerase, sigma subunit (sigma70/sigma32)	Non-essential	BCAM0918	Essential	BTH_II0621	Essential
r15_5548	DNA primase	BPSS1756	dnaG	DNA primase	COG0358	L	DNA primase (bacterial type)	Non-essential	BCAM0917	Essential	BTH_II0620	Essential
r15_5552	Probable tRNA threonylcarbamoyladenosine biosynthesis protein Gcp	BPSS1760	gcp	DNA-binding/iron metalloprotein/AP endonuclease	COG0533	O	Metal-dependent proteases with possible chaperone activity	Non-essential	BCAM0913	Essential	BTH_II0616	Essential
r15_5554	1-deoxy-D-xylulose-5-phosphate synthase	BPSS1762	dxs	1-deoxy-D-xylulose-5-phosphate synthase	COG1154	HI	Deoxyxylulose-5-phosphate synthase	Non-essential	BCAM0911	Essential	BTH_II0614	Essential
r15_5558	ISBma2, transposase	BPSL3001	BPSL3001	transposase	COG3666	L	Transposase and inactivated derivatives	Essential
r15_5574	Homoserine kinase	BPSS1779	thrB	homoserine kinase	COG2334	R	Putative homoserine kinase type II (protein kinase fold)	Non-essential	BCAM0899	Non-essential	BTH_II0600	Non-Essential
r15_6074	hypothetical protein				-	-	-
r15_6193	plasmid replication protein	BPSS2351	BPSS2351	replication protein	-	-	-	Non-essential	BCAM0005	Non-essential	BTH_II2373	Non-Essential

## Sheet: Suppl. Data Table 2
Supplementary Data Table 2
Core Essential Genes of Genus Burkholderia
258 genes commonly found essential in all three Burkholderia species: B. pseudomallei (Current study, combined with data obtained from Moule et al. 2014), B. cenocepacia (Wong et al. 2016) and B. thailandensis (Baugh et al. 2013)
B. pseudomallei Gene Locus	Gene Name	Gene Description	B. cenocepacia Gene Locus	Gene Name	Gene Description	B. thailandensis Gene Locus	Gene Name	Gene Description
BPSL0073	gyrB	DNA gyrase subunit B	BCAL0421	gyrB	DNA gyrase subunit B	BTH_I3241	gyrB	DNA gyrase subunit B
BPSL0074	dnaN	DNA polymerase III	BCAL0422	dnaN	DNA polymerase III subunit beta	BTH_I3240	dnaN	DNA polymerase III subunit beta
BPSL0075	dnaA	chromosomal replication initiator protein DnaA	BCAL0423	dnaA	chromosomal replication initiation protein	BTH_I3239	dnaA	chromosomal replication initiation protein
BPSL0075a	rpmH	50S ribosomal protein L34	BCAL0423a	rpmH	50S ribosomal protein L34	BTH_I3238	rpmH	50S ribosomal protein L34
BPSL0078		putative membrane protein	BCAL0426		putative inner membrane protein translocase component YidC	BTH_I3235		inner membrane protein translocase component YidC
BPSL0118		putative DNA topoisomerase III	BCAL0462		DNA topoisomerase III	BTH_I0125		DNA topoisomerase III
BPSL0119		putative thioredoxin	BCAL0463		putative thioredoxin	BTH_I0126		protein of unknown function
BPSL0122	fmt	methionyl-tRNA formyltransferase	BCAL0466	fmt	methionyl-tRNA formyltransferase	BTH_I0129	fmt	methionyl-tRNA formyltransferase
BPSL0128		response regulator protein	BCAL0472		two-component regulatory system, response regulator protein	BTH_I0135		DNA-binding response regulator
BPSL0187	gatC	glutamyl-tRNA amidotransferase subunit C	BCAL0483	gatC	aspartyl/glutamyl-tRNA amidotransferase subunit C	BTH_I0147	gatC	aspartyl/glutamyl-tRNA amidotransferase subunit C
BPSL0188	gatA	glutamyl-tRNA amidotransferase subunit A	BCAL0484	gatA	aspartyl/glutamyl-tRNA amidotransferase subunit A	BTH_I0148	gatA	aspartyl/glutamyl-tRNA amidotransferase subunit A
BPSL0189	gatB	glutamyl-tRNA amidotransferase subunit B	BCAL0485	gatB	aspartyl/glutamyl-tRNA amidotransferase subunit B	BTH_I0149	gatB	aspartyl/glutamyl-tRNA amidotransferase subunit B
BPSL0212	metK	S-adenosylmethionine synthetase	BCAL0509	metK	S-adenosylmethionine synthetase	BTH_I0174	metK	S-adenosylmethionine synthetase
BPSL0241	fpr	ferredoxin--NADP reductase	BCAL0536	fpr	ferredoxin--NADP reductase	BTH_I0211	fpr	ferredoxin--NADP reductase
BPSL0265	cca	tRNA nucleotidyltransferase	BCAL0558	cca	multifunctional tRNA nucleotidyl transferase/2'3'-cyclic phosphodiesterase/2'nucleotidase/phosphatase	BTH_I0236	cca	multifunctional tRNA nucleotidyl transferase/2'3'-cyclic phosphodiesterase/2'nucleotidase/phosphatase
BPSL0313	glmU	bifunctional glmU protein [includes: UDP-N-acetylglucosamine pyrophosphorylase; glucosamine-1-phosphate N-acetyltransferase]	BCAL0612	glmU	bifunctional UDP-N-acetylglucosamine pyrophosphorylase/glucosamine-1-phosphate N-acetyltransferase	BTH_I0289	glmU	UDP-N-acetylglucosamine pyrophosphorylase
BPSL0315		conserved hypothetical protein	BCAL0614		hypothetical protein	BTH_I0291		dihydroneopterin aldolase
BPSL0383	argS	putative arginyl-tRNA synthetase	BCAL0679	argS	arginyl-tRNA synthetase	BTH_I0355	argS	arginyl-tRNA synthetase
BPSL0397		Bordetella pertussis Bvg accessory factor family protein	BCAL0693		pantothenate kinase	BTH_I0369		pantothenate kinase
BPSL0398		putative biotin ligase	BCAL0694		biotin--protein ligase	BTH_I0370		biotin--protein ligase
BPSL0414	lipA	lipoic acid synthetase	BCAL0710	lipA	lipoyl synthase	BTH_I0386	lipA	lipoyl synthase
BPSL0504	rpoH	RNA polymerase sigma-32 factor	BCAL0787	rpoH	RNA polymerase factor sigma-32	BTH_I0456	rpoH	RNA polymerase factor sigma-32
BPSL0514		putative cell division protein	BCAL0793		putative cell division protein	BTH_I0466		signal recognition particle-docking protein FtsY
BPSL0516	coaD	phosphopantetheine adenylyltransferase	BCAL0795	coaD	phosphopantetheine adenylyltransferase	BTH_I0469	coaD	phosphopantetheine adenylyltransferase
BPSL0519	pth	peptidyl-tRNA hydrolase	BCAL0798	pth	peptidyl-tRNA hydrolase	BTH_I0472	pth	peptidyl-tRNA hydrolase
BPSL0521	prs	ribose-phosphate pyrophosphokinase	BCAL0800	prs	ribose-phosphate pyrophosphokinase	BTH_I0474	prsA	ribose-phosphate pyrophosphokinase
BPSL0530		putative HPr(Ser) kinase/phosphatase	BCAL0809		HPr kinase/phosphorylase	BTH_I0483		HPr kinase/phosphorylase
BPSL0534		ABC transporter system	BCAL0814		ABC transporter ATP-binding protein	BTH_I0487		ABC transporter ATP-binding protein
BPSL0535		OstA-like protein	BCAL0815		OstA-like protein	BTH_I0488		OstA-like protein
BPSL0536		putative exported protein	BCAL0816		hypothetical protein	BTH_I0489		protein of unknown function
BPSL0547	ssb	single-strand binding protein	BCAL0827	ssb	single-stranded DNA-binding protein	BTH_I0500	ssb	single-stranded DNA-binding protein
BPSL0637	ubiE	ubiquinone/menaquinone biosynthesis methyltransferase	BCAL0873	ubiE	ubiquinone/menaquinone biosynthesis methyltransferase	BTH_I0553	ubiE	ubiquinone/menaquinone biosynthesis methyltransferase
BPSL0640	ubiB	putative ubiquinone biosynthesis protein	BCAL0876	ubiB	putative ubiquinone biosynthesis protein UbiB	BTH_I0556	ubiB	ubiquinone biosynthesis protein UbiB
BPSL0644	aspS	aspartyl-tRNA synthetase	BCAL0880	aspS	aspartyl-tRNA synthetase	BTH_I0560	aspS	aspartyl-tRNA synthetase
BPSL0658		putative exported protein	BCAL0894		hypothetical protein	BTH_I0575		organic solvent tolerance protein
BPSL0660	pdxA	4-hydroxythreonine-4-phosphate dehydrogenase	BCAL0896	pdxA	4-hydroxythreonine-4-phosphate dehydrogenase	BTH_I0577	pdxA	4-hydroxythreonine-4-phosphate dehydrogenase
BPSL0667	glyS	putative glycyl-tRNA synthetase beta chain	BCAL0903	glyS	glycyl-tRNA synthetase subunit beta	BTH_I0584	glyS	glycyl-tRNA synthetase subunit beta
BPSL0668	glyQ	Probable glycyl-tRNA synthetase alpha chain	BCAL0904	glyQ	glycyl-tRNA synthetase subunit alpha	BTH_I0585	glyQ	glycyl-tRNA synthetase subunit alpha
BPSL0798	cbbA	fructose-bisphosphate aldolase	BCAL2839	cbbA	fructose-1,6-bisphosphate aldolase	BTH_I0665	fba	fructose-1,6-bisphosphate aldolase
BPSL0802		conserved hypothetical protein	BCAL2835		hypothetical protein	BTH_I0669		Sua5/YciO/YrdC/YwlC family protein
BPSL0866		putative membrane protein	BCAL2770		putative glycerol-3-phosphate acyltransferase PlsY	BTH_I0729		glycerol-3-phosphate acyltransferase PlsY
BPSL0875	adk	putative adenylate kinase	BCAL2762	adk	adenylate kinase	BTH_I0739	adk	adenylate kinase
BPSL0876	kdsB	putative 3-deoxy-manno-octulosonate cytidylyltransferase	BCAL2761	kdsB	3-deoxy-manno-octulosonate cytidylyltransferase	BTH_I0740	kdsB	3-deoxy-manno-octulosonate cytidylyltransferase
BPSL0878		putative tetraacyldisaccharide 4'-kinase	BCAL2759		tetraacyldisaccharide 4'-kinase	BTH_I0742	lpxK	tetraacyldisaccharide 4'-kinase
BPSL0904	dfp	putative DNA/pantothenate metabolism flavoprotein	BCAL2726	dfp	bifunctional phosphopantothenoylcysteine decarboxylase/phosphopantothenate synthase	BTH_I0768	coaBC	bifunctional phosphopantothenoylcysteine decarboxylase/phosphopantothenate synthase
BPSL0905	lspA	signal peptidase II	BCAL2725	lspA	lipoprotein signal peptidase	BTH_I0769	lspA	lipoprotein signal peptidase
BPSL0906	ileS1	isoleucyl-tRNA synthetase	BCAL2724	ileS	isoleucyl-tRNA synthetase	BTH_I0770	ileS	isoleucyl-tRNA synthetase
BPSL0907		putative riboflavin biosynthesis protein	BCAL2723		bifunctional riboflavin kinase/FMN adenylyltransferase	BTH_I0771	ribF	bifunctional riboflavin kinase/FMN adenylyltransferase
BPSL0916	rpmB	50S ribosomal protein L28	BCAL2714	rpmB	50S ribosomal protein L28	BTH_I0780	rpmB	50S ribosomal protein L28
BPSL0963		putative permease protein	BCAL2678		putative permease	BTH_I0821		protein of unknown function
BPSL0964		putative permease protein	BCAL2677		putative permease	BTH_I0822		permease
BPSL0971	lgt	prolipoprotein diacylglyceryl transferase	BCAL2670	lgt	prolipoprotein diacylglyceryl transferase	BTH_I0829	lgt	prolipoprotein diacylglyceryl transferase
BPSL1002	dcd	deoxycytidine triphosphate deaminase	BCAL2642	dcd	deoxycytidine triphosphate deaminase	BTH_I0860	dcd	deoxycytidine triphosphate deaminase
BPSL1015	hemC	putative porphobilinogen deaminase protein	BCAL2630	hemC	porphobilinogen deaminase	BTH_I0872	hemC	porphobilinogen deaminase
BPSL1021	ppa	inorganic pyrophosphatase	BCAL2622	ppa	inorganic pyrophosphatase	BTH_I0878	ppa	inorganic pyrophosphatase
BPSL1117	dnaE	putative DNA polymerase III alpha subunit	BCAL2409	dnaE	DNA polymerase III subunit alpha	BTH_I0984	dnaE	DNA polymerase III subunit alpha
BPSL1118		putative ABC transport system	BCAL2408	msbA	lipid A export ATP-binding/permease MsbA	BTH_I0985	msbA	lipid A export ATP-binding/permease MsbA
BPSL1199		putative decarboxylase	BCAL2356		phosphatidylserine decarboxylase	BTH_I1048		phosphatidylserine decarboxylase
BPSL1200		putative phosphatidyltransferase	BCAL2355		putative phosphatidyltransferase	BTH_I1049		CDP-diacylglycerol--serine O-phosphatidyltransferse
BPSL1211	nuoA	NADH dehydrogenase I chain A	BCAL2344	nuoA	NADH dehydrogenase subunit A	BTH_I1061		NADH dehydrogenase subunit A
BPSL1213	nuoC	NADH dehydrogenase I chain C	BCAL2342	nuoC	NADH dehydrogenase subunit C	BTH_I1063		NADH dehydrogenase subunit C
BPSL1214	nuoD	NADH dehydrogenase I chain D	BCAL2341	nuoD	NADH dehydrogenase subunit D	BTH_I1064	nuoD	NADH dehydrogenase subunit D
BPSL1215		putative NADH dehydrogenase I chain E	BCAL2340		NADH dehydrogenase subunit E	BTH_I1065		NADH dehydrogenase subunit E
BPSL1216	nuoF	NADH dehydrogenase I chain F	BCAL2339	nuoF	NADH dehydrogenase I chain F	BTH_I1066	nuoF	NADH-quinone oxidoreductase subunit F
BPSL1217		putative NADH dehydrogenase I chain G	BCAL2338		NADH dehydrogenase subunit G	BTH_I1067		NADH dehydrogenase subunit G
BPSL1218	nuoH	NADH dehydrogenase I chain H	BCAL2337	nuoH	NADH dehydrogenase subunit H	BTH_I1068		NADH dehydrogenase subunit H
BPSL1219		putative NADH dehydrogenase I chain I	BCAL2336		NADH dehydrogenase subunit I	BTH_I1069		NADH dehydrogenase subunit I
BPSL1221	nuoK	NADH-ubiquinone oxidoreductase I chain K	BCAL2334	nuoK	NADH dehydrogenase subunit K	BTH_I1071		NADH dehydrogenase subunit K
BPSL1222	nuoL	NADH-ubiquinone oxidoreductase I chain L	BCAL2333	nuoL	NADH dehydrogenase subunit L	BTH_I1072		NADH dehydrogenase subunit L
BPSL1223	nuoM	NADH dehydrogenase I chain M	BCAL2332	nuoM	NADH dehydrogenase subunit M	BTH_I1073		NADH dehydrogenase subunit M
BPSL1224	nuoN	NADH dehydrogenase I chain N	BCAL2331	nuoN	NADH dehydrogenase subunit N	BTH_I1074		NADH dehydrogenase subunit N
BPSL1341	dnaQ	DNA polymerase III	BCAL1254	dnaQ	DNA polymerase III subunit epsilon	BTH_I2791	dnaQ	DNA polymerase III subunit epsilon
BPSL1343		conserved hypothetical protein	BCAL1256		putative methyltransferase	BTH_I2789		protein of unknown function
BPSL1355		putative ribosomal RNA large subunit methyltransferase	BCAL1266		putative ribosomal RNA large subunit methyltransferase	BTH_I2777	rrmJ	FtsJ-like methyltransferase
BPSL1356	ftsH	FtsH endopeptidase	BCAL1267	ftsH	FtsH endopeptidase	BTH_I2776	ftsH	cell division protein FtsH
BPSL1358		putative phosphoglucomutase	BCAL1269	glmM	phosphoglucosamine mutase	BTH_I2774	glmM	phosphoglucosamine mutase
BPSL1434		conserved hypothetical protein	BCAL1966		tRNA-modifying protein YgfZ	BTH_I2152		glycine cleavage T-protein superfamily protein
BPSL1436		putative thymidylate kinase	BCAL1964	tmk	thymidylate kinase	BTH_I2154	tmk	thymidylate kinase
BPSL1437		putative DNA polymerase	BCAL1963		DNA polymerase III subunit delta'	BTH_I2155		DNA polymerase III subunit delta'
BPSL1458	rpsF	putative 30S ribosomal protein S6	BCAL1945	rpsF	30S ribosomal protein S6	BTH_I2179	rpsF	30S ribosomal protein S6
BPSL1459		putative primosomal replication protein	BCAL1944		putative primosomal replication protein	BTH_I2180		primosomal replication protein n
BPSL1460	rpsR	30S ribosomal protein S18	BCAL1943	rpsR	30S ribosomal protein S18	BTH_I2181	rpsR	30S ribosomal protein S18
BPSL1462	dnaB	replicative DNA helicase	BCAL1941	dnaB	replicative DNA helicase	BTH_I2183	dnaB	replicative DNA helicase
BPSL1468		conserved hypothetical protein	BCAL1935		polysaccharide deacetylase	BTH_I2189		polysaccharide deacetylase family protein
BPSL1471		putative polymixin resistance glucosyl transferase	BCAL1932	arnC	Undecaprenyl-phosphate 4-deoxy-4-formamido-L-arabinose transferase	BTH_I2192		group 2 family glycosyl transferase
BPSL1472		putative LPS biosynthesis-related protein	BCAL1931	arnB	putative UDP-4-amino-4-deoxy-l-arabinose--oxoglutarate aminotransferas	BTH_I2193		aminotransferase
BPSL1474		putative membrane protein	BCAL1929	arnT	aminoarabinose transferase	BTH_I2195		dolichyl-phosphate-mannose-protein mannosyltransferase family protein
BPSL1478	thrC	threonine synthase	BCAL1925	thrC	threonine synthase	BTH_I2199	thrC	threonine synthase
BPSL1490		putative membrane protein	BCAL1906		hypothetical protein	BTH_I2212		protein of unknown function
BPSL1495	rho	transcription termination factor rho	BCAL1901	rho	transcription termination factor Rho	BTH_I2217	rho	transcription termination factor Rho
BPSL1498	dnaX	DNA polymerase III subunit gamma	BCAL1899	dnaX	DNA polymerase III subunits gamma and tau	BTH_I2219	dnaX	DNA polymerase III subunits gamma and tau
BPSL1510	ndk	nucleoside diphosphate kinase	BCAL1887	ndk	nucleoside diphosphate kinase	BTH_I2231	ndk	nucleoside diphosphate kinase
BPSL1513		putative 1-hydroxy-2-methyl-2-(e)-butenyl 4-diphosphate synthase	BCAL1884	ispG	4-hydroxy-3-methylbut-2-en-1-yl diphosphate synthase	BTH_I2234	ispG	4-hydroxy-3-methylbut-2-en-1-yl diphosphate synthase
BPSL1514	hisS	histidyl-tRNA synthetase	BCAL1883	hisS	histidyl-tRNA synthetase	BTH_I2235	hisS	histidyl-tRNA synthetase
BPSL1517		putative GTPase	BCAL1880	engA	GTP-binding protein EngA	BTH_I2238	engA	GTP-binding protein EngA
BPSL1871	rpiA	ribose 5-phosphate isomerase A	BCAL1556	rpiA	ribose-5-phosphate isomerase A	BTH_I2516	rpiA	ribose-5-phosphate isomerase A
BPSL1907	odhL	dihydrolipoamide dehydrogenase	BCAL1517	odhL	dihydrolipoamide dehydrogenase	BTH_I2554	lpdA-1	dihydrolipoamide dehydrogenase
BPSL1908	sucB	dihydrolipoamide succinyltransferase component of 2-oxoglutarate dehydrogenase complex	BCAL1516	sucB	dihydrolipoamide succinyltransferase	BTH_I2555	sucB	dihydrolipoamide succinyltransferase
BPSL1909	sucA	2-oxoglutarate dehydrogenase E1 component	BCAL1515	sucA	2-oxoglutarate dehydrogenase E1 component	BTH_I2556	sucA	2-oxoglutarate dehydrogenase E1 component
BPSL1918	infB	translation initiation factor IF-2	BCAL1507	infB	translation initiation factor IF-2	BTH_I2564	infB	translation initiation factor IF-2
BPSL1919	nusA	N utilization substance protein A	BCAL1506	nusA	transcription elongation factor NusA	BTH_I2565	nusA	transcription elongation factor NusA
BPSL2098	ispF	2-C-methyl-D-erythritol 2	BCAL2015	ispF	2-C-methyl-D-erythritol 2,4-cyclodiphosphate synthase	BTH_I2090	ispF	2-C-methyl-D-erythritol 2,4-cyclodiphosphate synthase
BPSL2099	ispD	2-C-methyl-D-erythritol 4-phosphate cytidylyltransferase	BCAL2016	ispD	2-C-methyl-D-erythritol 4-phosphate cytidylyltransferase	BTH_I2089	ispD	2-C-methyl-D-erythritol 4-phosphate cytidylyltransferase
BPSL2127	guaA	GMP synthase [glutamine-hydrolyzing]	BCAL2061	guaA	GMP synthase	BTH_I2058	guaA	GMP synthase
BPSL2129	guaB	inosine-5'-monophosphate dehydrogenase	BCAL2063	guaB	inosine 5'-monophosphate dehydrogenase	BTH_I2056	guaB	inosine 5'-monophosphate dehydrogenase
BPSL2146		putative lipid-A-disaccharide synthase	BCAL2078	lpxB	lipid-A-disaccharide synthase	BTH_I2040	lpxB	lipid-A-disaccharide synthase
BPSL2147	lpxA	acyl-[acyl-carrier-protein]--UDP-N-acetylglucosam ine O-acyltransferase	BCAL2079	lpxA	UDP-N-acetylglucosamine acyltransferase	BTH_I2039	lpxA	UDP-N-acetylglucosamine acyltransferase
BPSL2148	fabZ	(3R)-hydroxymyristoyl-[acyl carrier protein] dehydratase	BCAL2080	fabZ	(3R)-hydroxymyristoyl-ACP dehydratase	BTH_I2038	fabZ	(3R)-hydroxymyristoyl-ACP dehydratase
BPSL2149	lpxD	UDP-3-O-[3-hydroxymyristoyl] glucosamine N-acyltransferase	BCAL2081	lpxD	UDP-3-O-[3-hydroxymyristoyl] glucosamine N-acyltransferase	BTH_I2037	lpxD	UDP-3-O-[3-hydroxymyristoyl] glucosamine N-acyltransferase
BPSL2150		putative outer membrane protein	BCAL2082		chaperone protein Skp	BTH_I2036		OmpH/HlpA family outer membrane protein
BPSL2151		putative outer membrane protein	BCAL2083		outer membrane protein assembly factor YaeT	BTH_I2035		OMP85 family outer membrane protein
BPSL2153	dxr	1-deoxy-D-xylulose 5-phosphate reductoisomerase	BCAL2085	dxr	1-deoxy-D-xylulose 5-phosphate reductoisomerase	BTH_I2033	dxr	1-deoxy-D-xylulose 5-phosphate reductoisomerase
BPSL2154		putative phosphatidate cytidylyltransferase membrane protein	BCAL2086		putative phosphatidate cytidylyltransferase membrane protein	BTH_I2032	cdsA	phosphatidate cytidylyltransferase
BPSL2155	uppS	undecaprenyl pyrophosphate synthetase	BCAL2087	uppS	undecaprenyl pyrophosphate synthetase	BTH_I2031	uppS	undecaprenyl diphosphate synthase
BPSL2156	frr	ribosome recycling factor	BCAL2088	frr	ribosome recycling factor	BTH_I2030	frr	ribosome recycling factor
BPSL2157	pyrH	uridylate kinase	BCAL2089	pyrH	uridylate kinase	BTH_I2029	pyrH	uridylate kinase
BPSL2158	tsf	elongation factor TS	BCAL2090	tsf	elongation factor Ts	BTH_I2028	tsf	elongation factor Ts
BPSL2159	rpsB	30S ribosomal protein S2	BCAL2091	rpsB	30S ribosomal protein S2	BTH_I2027	rpsB	30S ribosomal protein S2
BPSL2164	ligA	DNA ligase	BCAL2096	ligA	DNA ligase	BTH_I2022	ligA	DNA ligase, NAD-dependent
BPSL2166		putative chromosome partition protein	BCAL2098		putative chromosome partition protein	BTH_I2019	smc	chromosome segregation protein SMC
BPSL2180		putative membrane protein	BCAL2111		lysophospholipid transporter LplT	BTH_I2006		lysophospholipid transporter LplT
BPSL2197	gltX	glutamyl-tRNA synthetase	BCAL2126	gltX	glutamyl-tRNA synthetase	BTH_I1984	gltX	glutamyl-tRNA synthetase
BPSL2239	ask	aspartokinase	BCAL2146	ask	aspartate kinase	BTH_I1945	ask	aspartate kinase
BPSL2240		putative cell cycle protein	BCAL2147		tRNA(Ile)-lysidine synthase	BTH_I1944	tilS	tRNA(Ile)-lysidine synthetase
BPSL2243	cysS	cysteinyl-tRNA synthetase	BCAL2150	cysS	cysteinyl-tRNA synthetase	BTH_I1941	cysS	cysteinyl-tRNA synthetase
BPSL2247		putative UDP-2	BCAL2154		UDP-2,3-diacylglucosamine hydrolase	BTH_I1937	lpxH	UDP-2,3-diacylglucosamine hydrolase
BPSL2272	pyrG	CTP synthase	BCAL2181	pyrG	CTP synthetase	BTH_I1892	pyrG	CTP synthetase
BPSL2277		putative lipoprotein releasing system transmembrane protein	BCAL2186		putative lipoprotein releasing system transmembrane protein	BTH_I1887		lipoprotein releasing system transmembrane protein
BPSL2281	lysS	lysyl-tRNA synthetase	BCAL2190	lysS	lysyl-tRNA synthetase	BTH_I1883	lysS	lysyl-tRNA synthetase
BPSL2285	hscA	chaperone protein	BCAL2194	hscA	chaperone protein HscA	BTH_I1879	hscA	chaperone protein HscA
BPSL2286		putative chaperone protein	BCAL2195	hscB	co-chaperone HscB	BTH_I1878	hscB	co-chaperone HscB
BPSL2287		HesB family protein	BCAL2196		HesB family protein	BTH_I1877	iscA	iron-sulfur cluster assembly protein IscA
BPSL2288		conserved hypothetical protein	BCAL2197		scaffold protein	BTH_I1876	iscU	scaffold protein
BPSL2304	folD	FolD bifunctional protein	BCAL2212	folD	bifunctional 5,10-methylene-tetrahydrofolate dehydrogenase/ 5,10-methylene-tetrahydrofolate cyclohydrolase	BTH_I1861		bifunctional 5,10-methylene-tetrahydrofolate dehydrogenase/ 5,10-methylene-tetrahydrofolate cyclohydrolase
BPSL2318	glnA	glutamine synthetase	BCAL2224	glnA	glutamine synthetase	BTH_I1844	glnA	glutamine synthetase, type I
BPSL2473		putative thymidylate synthase	BCAL2912	thyA	thymidylate synthase	BTH_I1680	thyA	thymidylate synthase
BPSL2499	etfA	electron transfer flavoprotein alpha-subunit	BCAL2934	etfA	electron transfer flavoprotein alpha-subunit	BTH_I1654		electron transfer flavoprotein subunit alpha
BPSL2500	etfB	electron transfer flavoprotein beta-subunit	BCAL2935	etfB	electron transfer flavoprotein beta-subunit	BTH_I1653		electron transfer flavoprotein subunit beta
BPSL2512		putative membrane protein	BCAL2947		tetratricopeptide repeat protein	BTH_I1641		tetratricopeptide repeat protein
BPSL2515	rpsA	30S ribosomal protein S1	BCAL2950	rpsA	30S ribosomal protein S1	BTH_I1638	rpsA	30S ribosomal protein S1
BPSL2516	cmk	cytidylate kinase	BCAL2951	cmk	cytidylate kinase	BTH_I1637	cmk	cytidylate kinase
BPSL2521	gyrA	DNA Gyrase	BCAL2957	gyrA	DNA gyrase subunit A	BTH_I1632	gyrA	DNA gyrase subunit A
BPSL2523	ubiG	3-demethylubiquinone-9 3-methyltransferase	BCAL2959	ubiG	3-demethylubiquinone-9 3-methyltransferase	BTH_I1630	ubiG	3-demethylubiquinone-9 3-methyltransferase
BPSL2547	fbp	fructose-1	BCAL2994	fbp	fructose-1,6-bisphosphatase	BTH_I1604	cbbF	fructose-1,6-bisphosphatase
BPSL2563	gmk	guanylate kinase	BCAL3012	gmk	guanylate kinase	BTH_I1586	gmk	guanylate kinase
BPSL2600	serS	seryl-tRNA synthetase	BCAL3030	serS	seryl-tRNA synthetase	BTH_I1565	serS	seryl-tRNA synthetase
BPSL2605	trxB	thioredoxin reductase	BCAL3035	trxB	thioredoxin reductase	BTH_I1560	trxB	thioredoxin-disulfide reductase
BPSL2623	hemL	glutamate-1-semialdehyde 2	BCAL3049	hemL	glutamate-1-semialdehyde aminotransferase	BTH_I1543	hemL	glutamate-1-semialdehyde aminotransferase
BPSL2624	ribD	multifunctional riboflavin biosynthetic protein [deaminase	BCAL3050	ribD	multifunctional diaminohydroxyphosphoribosylaminopyrimidine deaminase/5-amino-6-(5-phosphoribosylamino)uracil reductase	BTH_I1542	ribD-1	riboflavin biosynthesis protein RibD
BPSL2628	nusB	probable N utilization substance protein B	BCAL3055	nusB	transcription antitermination protein NusB	BTH_I1529	nusB	transcription antitermination protein NusB
BPSL2663	waaA	probable 3-deoxy-D-manno-octulosonic-acid transferase	BCAL3110	waaA	3-deoxy-D-manno-octulosonic-acid transferase	BTH_I1492		3-deoxy-D-manno-octulosonic-acid transferase
BPSL2666	pgm	phosphoglucomutase	BCAL3113	manB	phosphomannomutase	BTH_I1489		phosphoglucomutase/phosphomannomutase family protein
BPSL2692		conserved hypothetical protein	BCAL3141		Holliday junction resolvase-like protein	BTH_I1463		Holliday junction resolvase-like protein
BPSL2697	groEL	60 kDa chaperonin	BCAL3146	groEL	chaperonin GroEL	BTH_I1458	groEL	chaperonin GroEL
BPSL2698	groES1	10 kDa chaperonin	BCAL3147	groES	co-chaperonin GroES	BTH_I1457	groES	co-chaperonin GroES
BPSL2826	dnaJ	putative DnaJ chaperone protein	BCAL3269	dnaJ	chaperone protein DnaJ	BTH_I1309	dnaJ	chaperone protein DnaJ
BPSL2827	dnaK	putative DnaK chaperone protein	BCAL3270	dnaK	molecular chaperone DnaK	BTH_I1308	dnaK	molecular chaperone DnaK
BPSL2831		putative ferrochelatase protein	BCAL3274	hemH	ferrochelatase	BTH_I1303	hemH	ferrochelatase
BPSL2833		putative ATP-NAD kinase/inorganic polyphosphatase	BCAL3276	ppnK	NAD(+)/NADH kinase family protein	BTH_I1301	ppnK	NAD(+)/NADH kinase family protein
BPSL2861	ubiA	putative 4-hydroxybenzoate transmembrane octaprenyltransferase	BCAL3296	ubiA	4-hydroxybenzoate octaprenyltransferase	BTH_I1286	ubiA	4-hydroxybenzoate octaprenyltransferase
BPSL2871	secD	putative protein-export membrane protein	BCAL3306	secD	preprotein translocase subunit SecD	BTH_I1276	secD	preprotein translocase subunit SecD
BPSL2872	secF	putative protein-export membrane protein	BCAL3307	secF	preprotein translocase subunit SecF	BTH_I1275	secF	preprotein translocase subunit SecF
BPSL2889	trmU	tRNA (5-methylaminomethyl-2-thiouridylate)-methyltransferase	BCAL3329	mnmA	tRNA-specific 2-thiouridylase MnmA	BTH_I1257	mnmA	tRNA-specific 2-thiouridylase MnmA
BPSL2893		putative ubiquinone biosynthesis-related protein	BCAL3333		hypothetical protein	BTH_I1253		protein of unknown function
BPSL2909		putative HesB-like protein	BCAL3346		iron-sulfur cluster insertion protein ErpA	BTH_I1235		iron-sulfur cluster insertion protein ErpA
BPSL2910	rpsI	30S ribosomal protein S9	BCAL3347	rpsI	30S ribosomal protein S9	BTH_I1234	rpsI	30S ribosomal protein S9
BPSL2911	rplM	50S ribosomal protein L13	BCAL3348	rplM	50S ribosomal protein L13	BTH_I1233	rplM	50S ribosomal protein L13
BPSL2928	purB	adenylosuccinate lyase	BCAL3361	purB	adenylosuccinate lyase	BTH_I1221	purB	adenylosuccinate lyase
BPSL2931	eda	KHG/KDPG aldolase	BCAL3366	eda	KHG/KDPG aldolase	BTH_I1218		4-hydroxy-2-oxoglutarate aldolase/2-deydro-3-deoxyphosphogluconate aldolase
BPSL2934		putative membrane protein	BCAL3369		hypothetical protein	BTH_I1215		protein of unknown function
BPSL2936		putative DNA polymerase III	BCAL3371	holA	DNA polymerase III subunit delta	BTH_I1213	holA	DNA polymerase III subunit delta
BPSL2938	leuS	leucyl-tRNA synthetase	BCAL3373	leuS	leucyl-tRNA synthetase	BTH_I1211	leuS	leucyl-tRNA synthetase
BPSL2960		putative thiamine-monophosphate kinase	BCAL3396		thiamine monophosphate kinase	BTH_I1188	thiL	thiamine monophosphate kinase
BPSL2977		putative exoribonuclease II	BCAL3414		putative exoribonuclease II	BTH_I1170		ribonuclease II
BPSL2983	accB	biotin carboxyl carrier protein of acetyl-CoA carboxylase	BCAL3420	accB	acetyl-CoA carboxylase biotin carboxyl carrier protein subunit	BTH_I1163	accB	acetyl-CoA carboxylase biotin carboxyl carrier protein subunit
BPSL2984	accC	biotin carboxylase	BCAL3421	accC	acetyl-CoA carboxylase biotin carboxylase subunit	BTH_I1162	accC	acetyl-CoA carboxylase biotin carboxylase subunit
BPSL2991	nrdB	ribonucleoside-diphosphate reductase beta chain	BCAL3428	nrdB	ribonucleotide-diphosphate reductase subunit beta	BTH_I1154		ribonucleotide-diphosphate reductase subunit beta
BPSL2992		putative ribonucleoside reductase	BCAL3429		ribonucleotide-diphosphate reductase subunit alpha	BTH_I1153		ribonucleotide-diphosphate reductase subunit alpha
BPSL2995	ffh	signal recognition particle protein	BCAL3433	ffh	signal recognition particle protein	BTH_I1149	ffh	signal recognition particle protein
BPSL2998	proS	prolyl-tRNA synthetase	BCAL3436	proS	prolyl-tRNA synthetase	BTH_I1146	proS	prolyl-tRNA synthetase
BPSL3003		putative conserved GTP-binding protein	BCAL3440	obgE	GTPase ObgE	BTH_I1142	obgE	GTPase ObgE
BPSL3005	rplU	50S ribosomal protein L21	BCAL3442	rplU	50S ribosomal protein L21	BTH_I1140	rplU	50S ribosomal protein L21
BPSL3006	ispB	octaprenyl-diphosphate synthase	BCAL3443	ispB	octaprenyl-diphosphate synthase	BTH_I1139		octaprenyl-diphosphate synthase
BPSL3011	coaE	dephospho-CoA kinase	BCAL3448	coaE	dephospho-CoA kinase	BTH_I1133	coaE	dephospho-CoA kinase
BPSL3016	secA	preprotein translocase SecA subunit	BCAL3453	secA	preprotein translocase subunit SecA	BTH_I1127	secA	preprotein translocase subunit SecA
BPSL3018	envA	UDP-3-O-[3-hydroxymyristoyl] N-acetylglucosamine deacetylase	BCAL3455	lpxC	UDP-3-O-[3-hydroxymyristoyl] N-acetylglucosamine deacetylase	BTH_I1125	lpxC	UDP-3-O-[3-hydroxymyristoyl] N-acetylglucosamine deacetylase
BPSL3020	ftsZ	cell division protein FtsZ	BCAL3457	ftsZ	cell division protein FtsZ	BTH_I1123	ftsZ	cell division protein FtsZ
BPSL3021	ftsA	cell division protein FtsA	BCAL3458	ftsA	cell division protein FtsA	BTH_I1122	ftsA	cell division protein FtsA
BPSL3022	ftsQ	cell division protein FtsQ	BCAL3459	ftsQ	cell division protein FtsQ	BTH_I1121	ftsQ	cell division protein FtsQ
BPSL3023	ddlB	D-alanine--d-alanine ligase B	BCAL3460	ddl	D-alanine--D-alanine ligase	BTH_I1120	ddl	D-alanine--D-alanine ligase
BPSL3024	murC	UDP-N-acetylmuramate--alanine ligase	BCAL3461	murC	UDP-N-acetylmuramate--L-alanine ligase	BTH_I1119	murC	UDP-N-acetylmuramate--L-alanine ligase
BPSL3025	murG	UDP-N-acetylglucosamine--N-acetylmuramyl-(pentape ptide) pyrophosphoryl-undecaprenol N-acetylglucosamine transferase MurG	BCAL3462	murG	undecaprenyldiphospho-muramoylpentapeptide beta-N- acetylglucosaminyltransferase	BTH_I1118	murG	undecaprenyldiphospho-muramoylpentapeptide beta-N- acetylglucosaminyltransferase
BPSL3026	ftsW	cell division protein FtsW	BCAL3463	ftsW	cell division protein FtsW	BTH_I1117	ftsW	cell division protein FtsW
BPSL3027	murD	UDP-N-acetylmuramoylalanine--D-glutamate ligase	BCAL3464	murD	UDP-N-acetylmuramoyl-L-alanyl-D-glutamate synthetase	BTH_I1116	murD	UDP-N-acetylmuramoyl-L-alanyl-D-glutamate synthetase
BPSL3028	mraY	phospho-N-acetylmuramoyl-pentapeptide-transferase	BCAL3465	mraY	phospho-N-acetylmuramoyl-pentapeptide- transferase	BTH_I1115	mraY	phospho-N-acetylmuramoyl-pentapeptide-transferase
BPSL3029	murF	UDP-N-acetylmuramoylalanyl-D-glutamyl-2	BCAL3466	murF	UDP-N-acetylmuramoylalanyl-D-glutamyl-2,6-diami nopimelate--D-alanyl-D-alanyl ligase	BTH_I1114		UDP-N-acetylmuramoyl-tripeptide--D-alanyl-D-alanine ligase
BPSL3030	murE	UDP-N-acetylmuramoylalanyl-D-glutamate--2	BCAL3467	murE	UDP-N-acetylmuramoylalanyl-D-glutamate--2, 6-diaminopimelate ligase	BTH_I1113	murE	UDP-N-acetylmuramoylalanyl-D-glutamate--2,6-diaminopimelate ligase
BPSL3035		conserved hypothetical protein	BCAL3472		hypothetical protein	BTH_I1108		protein of unknown function
BPSL3072	hemA	glutamyl-tRNA reductase	BCAL0375	hemA	glutamyl-tRNA reductase	BTH_I2929	hemA	glutamyl-tRNA reductase
BPSL3073	prfA	peptide chain release factor 1	BCAL0374	prfA	peptide chain release factor 1	BTH_I2930	prfA	peptide chain release factor 1
BPSL3120		putative stringent starvation protein A	BCAL0331		putative stringent starvation protein A	BTH_I2974		stringent starvation protein A
BPSL3182	engB	putative GTP-binding cell division protein EngB	BCAL0265	engB	ribosome biogenesis GTP-binding protein YsxC	BTH_I3037	engB	ribosome biogenesis GTP-binding protein YsxC
BPSL3187	rpoA	DNA-directed RNA polymerase alpha chain	BCAL0260	rpoA	DNA-directed RNA polymerase subunit alpha	BTH_I3042	rpoA	DNA-directed RNA polymerase subunit alpha
BPSL3188	rpsD	30S ribosomal protein S4	BCAL0259	rpsD	30S ribosomal protein S4	BTH_I3043	rpsD	30S ribosomal protein S4
BPSL3189	rpsK	30S ribosomal protein S11	BCAL0258	rpsK	30S ribosomal protein S11	BTH_I3044	rpsK	30S ribosomal protein S11
BPSL3191	rpmJ	50S ribosomal protein L36	BCAL0256	rpmJ	50S ribosomal protein L36	BTH_I3046	rpmJ	50S ribosomal protein L36
BPSL3192	infA	translation initiation factor IF-1	BCAL0255	infA	translation initiation factor IF-1	BTH_I3047	infA	translation initiation factor IF-1
BPSL3193	secY	preprotein translocase SecY subunit	BCAL0254	secY	preprotein translocase subunit SecY	BTH_I3048	secY	preprotein translocase subunit SecY
BPSL3194	rplO	50S ribosomal protein L15	BCAL0253	rplO	50S ribosomal protein L15	BTH_I3049	rplO	50S ribosomal protein L15
BPSL3195	rpmD	50S ribosomal protein L30	BCAL0252	rpmD	50S ribosomal protein L30	BTH_I3050	rpmD	50S ribosomal protein L30
BPSL3196	rpsE	30S ribosomal protein S5	BCAL0251	rpsE	30S ribosomal protein S5	BTH_I3051	rpsE	30S ribosomal protein S5
BPSL3197	rplR	50S ribosomal protein L18	BCAL0250	rplR	50S ribosomal protein L18	BTH_I3052	rplR	50S ribosomal protein L18
BPSL3198	rplF	50S ribosomal protein L6	BCAL0249	rplF	50S ribosomal protein L6	BTH_I3053	rplF	50S ribosomal protein L6
BPSL3199	rpsH	30S ribosomal protein S8	BCAL0248	rpsH	30S ribosomal protein S8	BTH_I3054	rpsH	30S ribosomal protein S8
BPSL3201	rplE	50S ribosomal protein L5	BCAL0246	rplE	50S ribosomal protein L5	BTH_I3056	rplE	50S ribosomal protein L5
BPSL3202	rplX	50S ribosomal protein L24	BCAL0245	rplX	50S ribosomal protein L24	BTH_I3057	rplX	50S ribosomal protein L24
BPSL3203	rplN	50S ribosomal protein L14	BCAL0244	rplN	50S ribosomal protein L14	BTH_I3058	rplN	50S ribosomal protein L14
BPSL3205	rpm	50S ribosomal protein L29	BCAL0242	rpmC	50S ribosomal protein L29	BTH_I3060	rpmC	50S ribosomal protein L29
BPSL3206	rplP	50S ribosomal protein L16	BCAL0241	rplP	50S ribosomal protein L16	BTH_I3061	rplP	50S ribosomal protein L16
BPSL3207	rpsC	30S ribosomal protein S3	BCAL0240	rpsC	30S ribosomal protein S3	BTH_I3062	rpsC	30S ribosomal protein S3
BPSL3209	rpsS	30S ribosomal protein S19	BCAL0238	rpsS	30S ribosomal protein S19	BTH_I3064	rpsS	30S ribosomal protein S19
BPSL3210	rplB	50S ribosomal protein L2	BCAL0237	rplB	50S ribosomal protein L2	BTH_I3065	rplB	50S ribosomal protein L2
BPSL3211	rplW	50S ribosomal protein L23	BCAL0236	rplW	50S ribosomal protein L23	BTH_I3066	rplW	50S ribosomal protein L23
BPSL3213	rplC	50S ribosomal protein L3	BCAL0234	rplC	50S ribosomal protein L3	BTH_I3068	rplC	50S ribosomal protein L3
BPSL3214	rpsJ	30s ribosomal protein S10	BCAL0233	rpsJ	30S ribosomal protein S10	BTH_I3069	rpsJ	30S ribosomal protein S10
BPSL3217	rpsG	30S ribosomal protein S7	BCAL0230	rpsG	30S ribosomal protein S7	BTH_I3072	rpsG	30S ribosomal protein S7
BPSL3218	rpsL	30S ribosomal protein S12	BCAL0229	rpsL	30S ribosomal protein S12	BTH_I3073	rpsL	30S ribosomal protein S12
BPSL3220	rpoC	DNA-directed RNA polymerase beta' chain	BCAL0227	rpoC	DNA-directed RNA polymerase subunit beta'	BTH_I3075	rpoC	DNA-directed RNA polymerase subunit beta'
BPSL3221		DNA-directed RNA polymerase beta chain	BCAL0226	rpoB	DNA-directed RNA polymerase subunit beta	BTH_I3076	rpoB	DNA-directed RNA polymerase subunit beta
BPSL3222	rplL	50S ribosomal protein L7/L12	BCAL0225	rplL	50S ribosomal protein L7/L12	BTH_I3077	rplL	50S ribosomal protein L7/L12
BPSL3223	rplJ	50S ribosomal protein L10	BCAL0224	rplJ	50S ribosomal protein L10	BTH_I3078	rplJ	50S ribosomal protein L10
BPSL3224	rplA	50S ribosomal protein L1	BCAL0223	rplA	50S ribosomal protein L1	BTH_I3079	rplA	50S ribosomal protein L1
BPSL3225	relC	50s ribosomal protein L11	BCAL0222	rplK	50S ribosomal protein L11	BTH_I3080	rplK	50S ribosomal protein L11
BPSL3226	nusG	transcription antitermination protein NusG	BCAL0221	nusG	transcription antitermination protein NusG	BTH_I3081	nusG	transcription antitermination protein NusG
BPSL3390	priA	primosomal protein N'	BCAL0041	priA	primosome assembly protein PriA	BTH_I3303		primosome assembly protein PriA
BPSL3391	hemE	uroporphyrinogen decarboxylase	BCAL0040	hemE	uroporphyrinogen decarboxylase	BTH_I3304	hemE	uroporphyrinogen decarboxylase
BPSL3396	atpD	ATP synthase beta chain	BCAL0036	atpD	F0F1 ATP synthase subunit beta	BTH_I3308	atpD-1	F0F1 ATP synthase subunit beta
BPSL3397	atpG	ATP synthase gamma chain	BCAL0035	atpG	F0F1 ATP synthase subunit gamma	BTH_I3309	atpG-1	F0F1 ATP synthase subunit gamma
BPSL3398	atpA	ATP synthase alpha chain	BCAL0034	atpA	F0F1 ATP synthase subunit alpha	BTH_I3310	atpA-1	F0F1 ATP synthase subunit alpha
BPSL3399	atpH	ATP synthase delta chain	BCAL0033	atpH	F0F1 ATP synthase subunit delta	BTH_I3311	atpH	F0F1 ATP synthase subunit delta
BPSL3400	atpF	ATP synthase B chain	BCAL0032	atpF	F0F1 ATP synthase subunit B	BTH_I3312	atpF	F0F1 ATP synthase subunit B
BPSL3401	atpE	ATP synthase c chain	BCAL0031	atpE	F0F1 ATP synthase subunit C	BTH_I3313	atpE	F0F1 ATP synthase subunit C
BPSL3402	atpB	ATP synthase A chain	BCAL0030	atpB	F0F1 ATP synthase subunit A	BTH_I3314	atpB-1	F0F1 ATP synthase subunit A
BPSL3405		chromosome partitioning protein ParB	BCAL0027		chromosome partitioning protein ParB	BTH_I3317		stage 0 sporulation protein J
BPSS0366		putative biopolymer transport protein	BCAL2293		putative biopolymer transport protein	BTH_II2026		biopolymer ExbD/TolR family transporter
BPSS0367		putative bipolymer transport protein	BCAL2292		putative bipolymer transport protein	BTH_II2025		MotA/TolQ/ExbB proton channel family protein
BPSS0368		putative TonB-like transport protein	BCAL2291		TonB family protein	BTH_II2024		TonB protein
BPSS0879		putative porin protein	BCAM1931		putative porin	BTH_II1520		porin
BPSS1695	folC	folC bifunctional protein [includes: folylpolyglutamate synthase; dihydrofolate synthase]	BCAM0995	folC	putative bifunctional folylpolyglutamate synthase/dihydrofolate synthase	BTH_II0683		folylpolyglutamate synthase/dihydrofolate synthase
BPSS1696	accD	acetyl-coenzyme A carboxylase carboxyl transferase subunit beta	BCAM0994	accD	acetyl-CoA carboxylase subunit beta	BTH_II0682	accD	acetyl-CoA carboxylase subunit beta
BPSS1704	asd	aspartate-semialdehyde dehydrogenase	BCAM0986	asd	aspartate-semialdehyde dehydrogenase	BTH_II0675	asd	aspartate-semialdehyde dehydrogenase
BPSS1718	sdhA	succinate dehydrogenase flavoprotein subunit	BCAM0969	sdhA	succinate dehydrogenase flavoprotein subunit	BTH_II0662	sdhA	succinate dehydrogenase flavoprotein subunit
BPSS1719		putative succinate dehydrogenase	BCAM0968		putative succinate dehydrogenase hydrophobic membrane anchor protein	BTH_II0661		succinate dehydrogenase, hydrophobic membrane anchor protein
BPSS1720		putative succinate dehydrogenase cytochrome b-556 subunit	BCAM0967		putative succinate dehydrogenase cytochrome b556 subunit	BTH_II0660		succinate dehydrogenase, cytochrome b556 subunit
BPSS1755	sigE	RNA polymerase sigma factor RpoD	BCAM0918	sigE	RNA polymerase sigma factor RpoD	BTH_II0621	sigE	RNA polymerase sigma factor RpoD
BPSS1756	dnaG	DNA primase	BCAM0917	dnaG	DNA primase	BTH_II0620	dnaG	DNA primase
BPSS1760	gcp	O-sialoglycoprotein endopeptidase	BCAM0913	gcp	putative DNA-binding/iron metalloprotein/AP endonuclease	BTH_II0616		DNA-binding/iron metalloprotein/AP endonuclease
BPSS1762	dxs	1-deoxy-D-xylulose 5-phosphate synthase	BCAM0911	dxs	1-deoxy-D-xylulose-5-phosphate synthase	BTH_II0614	dxs	1-deoxy-D-xylulose-5-phosphate synthase

## Sheet: Suppl. Data Table 3
Supplementary Data Table 3
Conditionally Essential Genes Required for B. pseudomallei Growth in vitro (General, LB-specific and M9-specific)
105 general essential genes required for in vitro growth									93 LB-specific conditionally essential genes									96 M9-specific conditionally essential genes
Analysis criteria: Essential genes identified in output pools (LB and M9 minimal), but not in the initial input pool									Analysis criteria: Essential genes identified in only output-LB									Analysis criteria: Essential genes identified in only output-M9
R15 Gene Locus	Gene description	K96243 homolog	K96243 Gene Name	K96243 Gene description	COG ID	COG Class	COG description		R15 Gene Locus	Gene description	K96243 homolog	K96243 Gene Name	K96243 Gene description	COG ID	COG Class	COG description		R15 Gene Locus	Gene description	K96243 homolog	K96243 Gene Name	K96243 Gene description	COG ID	COG Class	COG description
r15_0037	hypothetical protein				-	-	-		r15_0031	hypothetical protein				-	-	-		r15_0135	hypothetical protein	BPSL0126		hypothetical protein	-	-	-
r15_0081	Ribonuclease P protein component	BPSL0076	rnpA	ribonuclease P protein component	-	-	-		r15_0126	hypothetical protein				-	-	-		r15_0167	hypothetical protein				-	-	-
r15_0085	tRNA modification GTPase MnmE	BPSL0080	trmE	tRNA modification GTPase TrmE	COG0486	R	Predicted GTPase		r15_0157	tail fiber assembly protein from lambdoid prophage e14	BPSL0151		phage tail fiber assembly protein	-	-	-		r15_0205	Homoserine O-acetyltransferase	BPSL0197	metX	homoserine O-acetyltransferase	COG2021	E	Homoserine acetyltransferase
r15_0136	nitrogen regulation protein NtrY	BPSL0127	BPSL0127	sensor kinase	COG5000	T	Signal transduction histidine kinase involved in nitrogen fixation and metabolism regulation		r15_0211	chemotaxis protein CheY	BPSL0202		response regulator protein	COG4567	TK	Response regulator consisting of a CheY-like receiver domain and a Fis-type HTH domain		r15_0216	RNA polymerase-binding transcription factor DksA	BPSL0205		dksA/traR C4-type zinc finger family protein	COG1734	T	DnaK suppressor protein
r15_0159	phage-related tail protein	BPSS1081	BPSS1081	bacteriophage tail protein I	COG4385	R	Bacteriophage P2-related tail formation protein		r15_0219	Tyrosine recombinase XerC	BPSL0208	xerC	site-specific tyrosine recombinase XerC	COG4973	L	Site-specific recombinase XerC		r15_0221	Diaminopimelate epimerase	BPSL0210	dapF	diaminopimelate epimerase	COG0253	E	Diaminopimelate epimerase
r15_0190	cell wall shape-determining protein	BPSL0182	rodA	rod shape-determining protein	COG0772	D	Bacterial cell division membrane protein		r15_0421	cytidylyltransferase	BPSL0395		cytidylyltransferase	COG2870	M	ADP-heptose synthase, bifunctional sugar kinase/adenylyltransferase		r15_0316	Argininosuccinate synthase	BPSL0298	argG	argininosuccinate synthase	COG0137	E	Argininosuccinate synthase
r15_0191	penicillin-binding protein 2	BPSL0183	mrdA	penicillin-binding protein	COG0768	M	Cell division protein FtsI/penicillin-binding protein 2		r15_0452	hypothetical protein				-	-	-		r15_0392	8-amino-7-oxononanoate synthase	BPSL0366	bioF	8-amino-7-oxononanoate synthase	COG0156	H	7-keto-8-aminopelargonate synthetase and related enzymes
r15_0307	hypothetical protein				-	-	-		r15_0556	50S ribosomal protein L25	BPSL0520		50S ribosomal protein L25	COG1825	J	Ribosomal protein L25 (general stress protein Ctc)		r15_0472	molybdopterin biosynthesis protein MoeB	BPSL0441		molybdopterin biosynthesis protein MoeB	COG0476	H	Dinucleotide-utilizing enzymes involved in molybdopterin and thiamine biosynthesis family 2
r15_0332	hypothetical protein				-	-	-		r15_0671	Apolipoprotein N-acyltransferase	BPSL0669	lnt	apolipoprotein N-acyltransferase	COG0815	M	Apolipoprotein N-acyltransferase		r15_0474	2,3-bisphosphoglycerate-dependent phosphoglycerate mutase	BPSL0443	gpmA	phosphoglyceromutase	COG0588	G	Phosphoglycerate mutase 1
r15_0384	hypothetical protein				-	-	-		r15_0770	ADP-heptose--LPS heptosyltransferase	BPSL0791	waaF	ADP-heptose--LPS heptosyltransferase II	COG0859	M	ADP-heptose:LPS heptosyltransferase		r15_0568	RNA polymerase sigma-54 factor	BPSL0533	rpoN	RNA polymerase factor sigma-54	COG1508	K	DNA-directed RNA polymerase specialized sigma subunit, sigma54 homolog
r15_0469	sugar transport PTS system IIA component	BPSL0438	BPSL0438	sugar transport PTS system IIA component	COG2893	G	Phosphotransferase system, mannose/fructose-specific component IIA		r15_0906	4-hydroxy-3-methylbut-2-enyl diphosphate reductase 1	BPSL0919	ispH	4-hydroxy-3-methylbut-2-enyl diphosphate reductase	COG0761	IM	Penicillin tolerance protein		r15_0592	hypothetical protein				-	-	-
r15_0566	PTS system, nitrogen regulatory IIA protein	BPSL0531	BPSL0531	nitrogen regulatory IIA protein	COG1762	GT	Phosphotransferase system mannitol/fructose-specific IIA domain (Ntr-type)		r15_1130	Coproporphyrinogen-III oxidase, aerobic	BPSL1163	hemF	coproporphyrinogen III oxidase	COG0408	H	Coproporphyrinogen III oxidase		r15_0636	oxidoreductase, FAD-binding	BPSL0634		oxidoreductase	COG0247	C	Fe-S oxidoreductase
r15_0573	Arabinose 5-phosphate isomerase KdsD	BPSL0538	BPSL0538	hypothetical protein	COG0794	M	Predicted sugar phosphate isomerase involved in capsule formation		r15_1325	hypothetical protein				-	-	-		r15_0850	Ornithine carbamoyltransferase	BPSL0869	argF	ornithine carbamoyltransferase	COG0078	E	Ornithine carbamoyltransferase
r15_0674	unkown domain /metalloprotease fusion protein	BPSL0672	BPSL0672	unkown domain/ metalloprotease fusion protein	COG0319	R	Predicted metal-dependent hydrolase		r15_1659	LexA repressor	BPSL1840	lexA	LexA repressor	COG1974	KT	SOS-response transcriptional repressors (RecA-mediated autopeptidases)		r15_0895	Phosphoribosylglycinamide formyltransferase	BPSL0908	purN	phosphoribosylglycinamide formyltransferase	COG0299	F	Folate-dependent phosphoribosylglycinamide formyltransferase PurN
r15_0776	Phosphoglycerate kinase	BPSL0796	pgk	phosphoglycerate kinase	COG0126	G	3-phosphoglycerate kinase		r15_1757	Putative cobalt-precorrin-6A synthase [deacetylating]	BPSL1757	cbiD	cobalt-precorrin-6A synthase	COG1903	H	Cobalamin biosynthesis protein CbiD		r15_0899	Quinolinate synthase A	BPSL0912	nadA	quinolinate synthetase	COG0379	H	Quinolinate synthase
r15_0779	Phosphoribosylaminoimidazole-succinocarboxamide synthase	BPSL0799	hemH	phosphoribosylaminoimidazole-succinocarboxamide synthase	COG0152	F	Phosphoribosylaminoimidazolesuccinocarboxamide (SAICAR) synthase		r15_1765	MarR family transcriptional regulator				-	-	-		r15_0900	Nicotinate-nucleotide pyrophosphorylase [carboxylating]	BPSL0913	nadC	nicotinate-nucleotide pyrophosphorylase	COG0157	H	Nicotinate-nucleotide pyrophosphorylase
r15_0781	phosphoribosylaminoimidazole carboxylase	BPSL0801	purK	phosphoribosylaminoimidazole carboxylase ATPase subunit	COG0026	F	Phosphoribosylaminoimidazole carboxylase (NCAIR synthetase)		r15_1766	transcriptional regulator				-	-	-		r15_0901	L-aspartate oxidase 1	BPSL0914	nadB	L-aspartate oxidase	COG0029	H	Aspartate oxidase
r15_0944	Dihydroxy-acid dehydratase	BPSL0969	ilvD	dihydroxy-acid dehydratase	COG0129	EG	Dihydroxyacid dehydratase/phosphogluconate dehydratase		r15_1781	hypothetical protein				-	-	-		r15_0931	sulfite reductase, ferredoxin subunit	BPSL0956	cysI	sulfite reductase	COG0155	P	Sulfite reductase, beta subunit (hemoprotein)
r15_0976	Protein mrp	BPSL1000	BPSL1000	ATP-binding protein	COG0489	D	ATPases involved in chromosome partitioning		r15_1824	hypothetical protein				-	-	-		r15_0935	Sulfate adenylyltransferase subunit 1	BPSL0960	cysN	sulfate adenylyltransferase subunit 1	COG2895	P	GTPases - Sulfate adenylate transferase subunit 1
r15_1131	Phosphoribosylamine--glycine ligase	BPSL1164	purD	phosphoribosylamine--glycine ligase	COG0151	F	Phosphoribosylamine-glycine ligase		r15_1834	hypothetical protein				-	-	-		r15_0936	uroporphyrin-III C-methyltransferase	BPSL0961		uroporphyrin-III C-methyltransferase	COG0007	H	Uroporphyrinogen-III methylase
r15_1168	Ketol-acid reductoisomerase	BPSL1198	ilvC	ketol-acid reductoisomerase	COG0059	EH	Ketol-acid reductoisomerase		r15_1886	hypothetical protein				-	-	-		r15_0937	hypothetical protein	BPSL0962		hypothetical protein	COG2138	S	Uncharacterized conserved protein
r15_1204	hypothetical protein				-	-	-		r15_1921	hypothetical protein	BPSL1594		hypothetical protein	-	-	-		r15_0967	Pantothenate synthetase	BPSL0991	panC	pantoate--beta-alanine ligase	COG0414	H	Panthothenate synthetase
r15_1258	exodeoxyribonuclease V subunit gamma	BPSL1282	BPSL1282	exodeoxyribonuclease V gamma chain	COG1330	L	Exonuclease V gamma subunit		r15_1937	Glyoxylate/hydroxypyruvate reductase B	BPSL1577	tkrA	2-ketogluconate reductase	COG1052	CHR	Lactate dehydrogenase and related dehydrogenases		r15_0989	Phosphoenolpyruvate carboxylase	BPSL1013		phosphoenolpyruvate carboxylase	COG2352	C	Phosphoenolpyruvate carboxylase
r15_1259	exodeoxyribonuclease V subunit beta	BPSL1283	BPSL1283	exodeoxyribonuclease V subunit beta	COG1074	L	ATP-dependent exoDNAse (exonuclease V) beta subunit (contains helicase and exonuclease domains)		r15_2071	L-asparaginase II	BPSL1448	ansB	L-asparaginase II	COG0252	EJ	L-asparaginase/archaeal Glu-tRNAGln amidotransferase subunit D		r15_1082	ferredoxin	BPSL1104		ferredoxin	COG2878	C	Predicted NADH:ubiquinone oxidoreductase, subunit RnfB
r15_1260	exodeoxyribonuclease V subunit alpha	BPSL1284	BPSL1284	exodeoxyribonuclease V subunit alpha	COG0507	L	ATP-dependent exoDNAse (exonuclease V), alpha subunit - helicase superfamily I member		r15_2122	glycerate kinase	BPSL1401		kinase	COG1929	G	Glycerate kinase		r15_1166	Acetolactate synthase isozyme 3 large subunit	BPSL1196	ilvI	acetolactate synthase 3 catalytic subunit	COG0028	EH	Thiamine pyrophosphate-requiring enzymes acetolactate synthase, pyruvate dehydrogenase (cytochrome), glyoxylate carboligase, phosphonopyruvate decarboxylase
r15_1340	ACP S-malonyltransferase	BPSL1335	BPSL1335	ACP S-malonyltransferase	COG0331	I	(acyl-carrier-protein) S-malonyltransferase		r15_2175	hydantoin racemase	BPSL2119		amino acid racemase	COG4126	E	Hydantoin racemase		r15_1267	Phosphomethylpyrimidine synthase	BPSL1290	thiC	thiamine biosynthesis protein ThiC	COG0422	H	Thiamine biosynthesis protein ThiC
r15_1355	Carbamoyl-phosphate synthase small chain	BPSL1349	carA	carbamoyl phosphate synthase small subunit	COG0505	EF	Carbamoylphosphate synthase small subunit		r15_2218	outer membrane protein	BPSL2150		outer membrane protein	COG2825	M	Outer membrane protein		r15_1465	fimbriae-assembly chaperone	BPSL2028		fimbriae-assembly chaperone	COG3121	NU	P pilus assembly protein, chaperone PapD
r15_1357	Carbamoyl-phosphate synthase large chain	BPSL1351	carB	carbamoyl phosphate synthase large subunit	COG0458	EF	Carbamoylphosphate synthase large subunit (split gene in MJ)		r15_2234	hypothetical protein, partial				-	-	-		r15_1467	putative fimbriae-related protein, partial	BPSL2027		fimbriae-like protein	COG3188	NU	P pilus assembly protein, porin PapC
r15_1406	4-alpha-glucanotransferase	BPSL2079	BPSL2079	glucanotransferase	COG1640	G	4-alpha-glucanotransferase		r15_2251	lysophospholipid transporter LplT	BPSL2180		lysophospholipid transporter LplT	-	-	-		r15_1468	hypothetical protein	BPSL2026		lipoprotein	COG5430	S	Uncharacterized secreted protein
r15_1464	hypothetical protein	BPSL2029	BPSL2029	hypothetical protein	-	-	-		r15_2317	hypothetical protein	BPSL2244		hypothetical protein	-	-	-		r15_1471	hypothetical protein	BPSL2022		drug-resistance related outer-membrane protein	COG1538	MU	Outer membrane protein
r15_1466	hypothetical protein				-	-	-		r15_2383	4-hydroxy-tetrahydrodipicolinate synthase	BPSL2258	dapA	dihydrodipicolinate synthase	COG0329	EM	Dihydrodipicolinate synthase/N-acetylneuraminate lyase		r15_1533	Chorismate synthase	BPSL1962	aroC	chorismate synthase	COG0082	E	Chorismate synthase
r15_1496	branched amino acid transport system protein	BPSL1998	BPSL1998	branched amino acid transport system protein	COG0410	E	ABC-type branched-chain amino acid transport systems, ATPase component		r15_2404	hypothetical protein	BPSL2278		hypothetical protein	COG4255	S	Uncharacterized protein conserved in bacteria		r15_1734	ferric malleobactin transporter	BPSL1775		iron uptake receptor	COG1629	P	Outer membrane receptor proteins, mostly Fe transport
r15_1513	UTP--glucose-1-phosphate uridylyltransferase	BPSL1981	galU	UTP-glucose-1-phosphate uridylyltransferase	COG1210	M	UDP-glucose pyrophosphorylase		r15_2621	Putative ribosome biogenesis GTPase RsgA	BPSL2483		ribosome-associated GTPase	COG1162	R	Predicted GTPases		r15_1740	hypothetical protein				-	-	-
r15_1545	short chain dehydrogenase	BPSL1953	BPSL1953	short chain dehydrogenase	COG1028	IQR	Dehydrogenases with different specificities (related to short-chain alcohol dehydrogenases)		r15_2647	ADP-L-glycero-D-manno-heptose-6-epimerase	BPSL2509	gmhD	ADP-glycero-mannoheptose epimerase	COG0451	MG	Nucleoside-diphosphate-sugar epimerases		r15_1754	precorrin-3B synthase	BPSL1759		oxidoreductase	COG0155	P	Sulfite reductase, beta subunit (hemoprotein)
r15_1574	RNA pseudouridine synthase family protein	BPSL1921	BPSL1921	hypothetical protein	COG1187	J	16S rRNA uridine-516 pseudouridylate synthase and related pseudouridylate synthases		r15_2658	signal peptide protein	BPSL2520		hypothetical protein	-	-	-		r15_1918	hypothetical protein				-	-	-
r15_1632	Dihydroorotate dehydrogenase (quinone)	BPSL1866	pyrD	dihydroorotate dehydrogenase 2	COG0167	F	Dihydroorotate dehydrogenase		r15_2731	putative RNA methylase				COG0863	L	DNA modification methylase		r15_1956	hypothetical protein	BPSL1559		hypothetical protein	-	-	-
r15_1708	ABC transporter ATP-binding protein				COG1132	V	ABC-type multidrug transport system, ATPase and permease components		r15_2824	dTDP-4-dehydrorhamnose 3,5-epimerase	BPSL2684	rmlC	dTDP-6-deoxy-D-glucose-3,5 epimerase	COG1898	M	dTDP-4-dehydrorhamnose 3,5-epimerase and related enzymes		r15_1972	hypothetical protein	BPSL1543		phosphoserine phosphatase	COG0560	E	Phosphoserine phosphatase
r15_1709	ABC transporter, ATP-binding protein, partial				COG1132	V	ABC-type multidrug transport system, ATPase and permease components		r15_2966	tRNA dimethylallyltransferase	BPSL2815	miaA	tRNA delta(2)-isopentenylpyrophosphate transferase	COG0324	J	tRNA delta(2)-isopentenylpyrophosphate transferase		r15_1986	hypothetical protein	BPSL1529		hypothetical protein	-	-	-
r15_1745	magnesium chelatase subunit ChII	BPSL1767	BPSL1767	magnesium chelatase	COG1239	H	Mg-chelatase subunit ChlI		r15_3021	preprotein translocase, YajC subunit	BPSL2870	yajC	preprotein translocase subunit YajC	COG1862	U	Preprotein translocase subunit YajC		r15_1992	ATP phosphoribosyltransferase regulatory subunit	BPSL1523	hisZ	ATP phosphoribosyltransferase	COG3705	E	ATP phosphoribosyltransferase involved in histidine biosynthesis
r15_2025	50S ribosomal protein L31 type B	BPSL1491	rpmE2	50S ribosomal protein L31	COG0254	J	Ribosomal protein L31		r15_3035	aminopeptidase P				-	-	-		r15_2119	ATP-dependent Clp protease proteolytic subunit	BPSL1403	clpP	ATP-dependent Clp protease proteolytic subunit	COG0740	OU	Protease subunit of ATP-dependent Clp proteases
r15_2103	Phosphoribosylformylglycinamidine synthase	BPSL1416	purL	phosphoribosylformylglycinamidine synthase	COG0046	F	Phosphoribosylformylglycinamidine (FGAM) synthase, synthetase domain		r15_3052	Crossover junction endodeoxyribonuclease RuvC	BPSL2897	ruvC	Holliday junction resolvase	COG0817	L	Holliday junction resolvasome, endonuclease subunit		r15_2178	L,D-carboxypeptidase A	BPSL2122	ldcA	L,D-carboxypeptidase A	COG1619	V	Uncharacterized proteins, homologs of microcin C7 resistance protein MccF
r15_2107	Glucose-6-phosphate isomerase	BPSL1413	pgi	glucose-6-phosphate isomerase	COG0166	G	Glucose-6-phosphate isomerase		r15_3081	Glutamate dehydrogenase	BPSL2925		glutamate dehydrogenase	COG0334	E	Glutamate dehydrogenase/leucine dehydrogenase		r15_2292	hypothetical protein	BPSL2221		hypothetical protein	-	-	-
r15_2117	Lon protease	BPSL1405	lon	ATP-dependent protease	COG0466	O	ATP-dependent Lon protease, bacterial type		r15_3249	Release factor glutamine methyltransferase	BPSL3074	hemK	protein methyltransferase HemK	COG2890	J	Methylase of polypeptide chain release factors		r15_2411	2Fe-2S ferredoxin	BPSL2284	fdx	(2Fe-2S) ferredoxin	COG0633	C	Ferredoxin
r15_2149	hypothetical protein				-	-	-		r15_3353	Probable phospholipid ABC transporter permease protein MlaE	BPSL3149		hypothetical protein	COG0767	Q	ABC-type transport system involved in resistance to organic solvents, permease component		r15_2429	Pyruvate dehydrogenase E1 component	BPSL2301	aceE	pyruvate dehydrogenase subunit E1	COG2609	C	Pyruvate dehydrogenase complex, dehydrogenase (E1) component
r15_2167	hypothetical protein				-	-	-		r15_3354	Uncharacterized ABC transporter ATP-binding protein HI_1087	BPSL3150		ABC transporter ATP-binding subunit	COG1127	Q	ABC-type transport system involved in resistance to organic solvents, ATPase component		r15_2431	response regulator protein	BPSL2303		response regulator protein	COG4566	T	Response regulator
r15_2395	Enolase	BPSL2270	eno	phosphopyruvate hydratase	COG0148	G	Enolase		r15_3386	ResB-like family protein	BPSL3180		cytochrome C biogenesis protein	COG1333	O	ResB protein required for cytochrome c biosynthesis		r15_2750	6-phosphogluconolactonase	BPSL2613	pgl	6-phosphogluconolactonase	COG0363	G	6-phosphogluconolactonase/Glucosamine-6-phosphate isomerase/deaminase
r15_2427	hypothetical protein				COG0508	C	Pyruvate/2-oxoglutarate dehydrogenase complex, dihydrolipoamide acyltransferase (E2) component, and related enzymes		r15_3391	Thiol:disulfide interchange protein DsbD	BPSL3184	dsbD	thiol:disulfide interchange protein DsbD	COG4232	OC	Thiol:disulfide interchange protein		r15_2968	Phosphoribosylformylglycinamidine cyclo-ligase	BPSL2818	purM	phosphoribosylaminoimidazole synthetase	COG0150	F	Phosphoribosylaminoimidazole (AIR) synthetase
r15_2428	dihydrolipoamide acetyltransferase, partial				COG0508	C	Pyruvate/2-oxoglutarate dehydrogenase complex, dihydrolipoamide acyltransferase (E2) component, and related enzymes		r15_3393	50S ribosomal protein L17	BPSL3186	rplQ	50S ribosomal protein L17	COG0203	J	Ribosomal protein L17		r15_2970	hypothetical protein	BPSL2820		hypothetical protein	COG0560	E	Phosphoserine phosphatase
r15_2476	hypothetical protein				-	-	-		r15_3519	30S ribosomal protein S21 1	BPSL3318	rpsU	30S ribosomal protein S21	COG0828	J	Ribosomal protein S21		r15_3017	oxidative stress regulatory protein OxyR	BPSL2866	oxyR	oxidative stress regulatory protein	COG0583	K	Transcriptional regulator
r15_2554	hypothetical protein	BPSL2421	BPSL2421	hypothetical protein	COG4394	S	Uncharacterized protein conserved in bacteria		r15_3572	hypothetical protein	BPSL3375		hypothetical protein	-	-	-		r15_3051	Bifunctional purine biosynthesis protein PurH	BPSL2896	purH	bifunctional phosphoribosylaminoimidazolecarboxamide formyltransferase/IMP cyclohydrolase	COG0138	F	AICAR transformylase/IMP cyclohydrolase PurH (only IMP cyclohydrolase domain in Aful)
r15_2555	Elongation factor P	BPSL2422	BPSL2422	elongation factor P	COG0231	J	Translation elongation factor P (EF-P)/translation initiation factor 5A (eIF-5A)		r15_3594	ATP synthase epsilon chain	BPSL3395	atpC	ATP synthase F0F1 subunit epsilon	COG0355	C	F0F1-type ATP synthase, epsilon subunit (mitochondrial delta subunit)		r15_3088	Phosphogluconate dehydratase	BPSL2932	edd	phosphogluconate dehydratase	COG0129	EG	Dihydroxyacid dehydratase/phosphogluconate dehydratase
r15_2593	hypothetical protein	BPSL2460	BPSL2460	hypothetical protein	COG1055	P	Na+/H+ antiporter NhaD and related arsenite permeases		r15_3799	hypothetical protein				-	-	-		r15_3108	Glyceraldehyde-3-phosphate dehydrogenase, plasmid	BPSL2952	gapA	glyceraldehyde 3-phosphate dehydrogenase 1	COG0057	G	Glyceraldehyde-3-phosphate dehydrogenase/erythrose-4-phosphate dehydrogenase
r15_2648	rfaE protein	BPSL2510	waaE	ADP-heptose synthase	COG2870	M	ADP-heptose synthase, bifunctional sugar kinase/adenylyltransferase		r15_3956	hypothetical protein				-	-	-		r15_3133	Shikimate dehydrogenase	BPSL2976	aroE	shikimate 5-dehydrogenase	COG0169	E	Shikimate 5-dehydrogenase
r15_2660	Outer membrane protein A	BPSL2522	ompA	outer membrane protein a	COG2885	M	Outer membrane protein and related peptidoglycan-associated (lipo)proteins		r15_3958	hypothetical protein				-	-	-		r15_3208	Anthranilate synthase component 1	BPSL3050	trpE	anthranilate synthase component I	COG0147	EH	Anthranilate/para-aminobenzoate synthases component I
r15_2805	glycosyl transferase family 1	BPSL2665	waaC1	lipopolysaccharide heptosyltransferase-1	COG0859	M	ADP-heptose:LPS heptosyltransferase		r15_3978	hypothetical protein				-	-	-		r15_3210	Anthranilate phosphoribosyltransferase	BPSL3052	trpD	anthranilate phosphoribosyltransferase	COG0547	E	Anthranilate phosphoribosyltransferase
r15_2807	hypothetical protein	BPSL2667	BPSL2667	lipopolysaccharide biosynthesis protein	-	-	-		r15_4150	hypothetical protein				-	-	-		r15_3211	Indole-3-glycerol phosphate synthase	BPSL3053	trpC	indole-3-glycerol phosphate synthase	COG0134	E	Indole-3-glycerol phosphate synthase
r15_2985	hypothetical protein				-	-	-		r15_4368	trehalase				-	-	-		r15_3337	Imidazole glycerol phosphate synthase subunit HisF	BPSL3133	hisF	imidazole glycerol phosphate synthase subunit HisF	COG0107	E	Imidazoleglycerol-phosphate synthase
r15_3054	Holliday junction ATP-dependent DNA helicase RuvB	BPSL2899	ruvB	Holliday junction DNA helicase RuvB	COG2255	L	Holliday junction resolvasome, helicase subunit		r15_4444	hypothetical protein				-	-	-		r15_3339	Imidazole glycerol phosphate synthase subunit HisH	BPSL3135	hisH	imidazole glycerol phosphate synthase subunit HisH	COG0118	E	Glutamine amidotransferase
r15_3069	Dihydroorotase	BPSL2914	pyrC	dihydroorotase	COG0418	F	Dihydroorotase		r15_4482	hypothetical protein				-	-	-		r15_3341	Imidazoleglycerol-phosphate dehydratase	BPSL3137	hisB	imidazoleglycerol-phosphate dehydratase	COG0131	E	Imidazoleglycerol-phosphate dehydratase
r15_3091	Gamma-glutamyl phosphate reductase	BPSL2935	proA	gamma-glutamyl phosphate reductase	COG0014	E	Gamma-glutamyl phosphate reductase		r15_4578	L-2-Amino-thiazoline-4-carboxylic acidhydrolase				-	-	-		r15_3343	Histidinol dehydrogenase	BPSL3139	hisD	histidinol dehydrogenase	COG0141	E	Histidinol dehydrogenase
r15_3109	Transketolase 2	BPSL2953	tktA	transketolase	COG0021	G	Transketolase		r15_4673	hypothetical protein				-	-	-		r15_3357	sulfur carrier protein ThiS	BPSL3153	thiS	sulfur carrier protein ThiS	COG2104	H	Sulfur transfer protein involved in thiamine biosynthesis
r15_3113	hypothetical protein				-	-	-		r15_4770	hypothetical protein	BPSS1024		hypothetical protein	COG2353	S	Uncharacterized conserved protein		r15_3363	Glutamate synthase [NADPH] small chain	BPSL3158	gltD	glutamate synthase subunit beta	COG0493	ER	NADPH-dependent glutamate synthase beta chain and related oxidoreductases
r15_3120	Orotidine 5'-phosphate decarboxylase	BPSL2963	pyrF	orotidine 5'-phosphate decarboxylase	COG0284	F	Orotidine-5'-phosphate decarboxylase		r15_4774	FecR family protein	BPSS1028		iron uptake regulator protein	COG3712	PT	Fe2+-dicitrate sensor, membrane component		r15_3364	Ferredoxin-dependent glutamate synthase 1	BPSL3159	glt1	glutamate synthase large subunit	COG0069	E	Glutamate synthase domain 2
r15_3159	Glutamate 5-kinase	BPSL3002	proB	gamma-glutamyl kinase	COG0263	E	Glutamate 5-kinase		r15_4805	hypothetical protein				-	-	-		r15_3373	3-dehydroquinate synthase	BPSL3168	aroB	3-dehydroquinate synthase	COG0337	E	3-dehydroquinate synthetase
r15_3161	50S ribosomal protein L27	BPSL3004	rpmA	50S ribosomal protein L27	COG0211	J	Ribosomal protein L27		r15_4819	hypothetical protein	BPSS1111		hypothetical protein	-	-	-		r15_3382	Diaminopimelate decarboxylase	BPSL3176	lysA	diaminopimelate decarboxylase	COG0019	E	Diaminopimelate decarboxylase
r15_3206	Ribulose-phosphate 3-epimerase	BPSL3048	BPSL3048	ribulose-phosphate 3-epimerase	COG0036	G	Pentose-5-phosphate-3-epimerase		r15_4884	acetyltransferase	BPSS1168		acetyltransferase	-	-	-		r15_3453	Orotate phosphoribosyltransferase	BPSL3243	pyrE	orotate phosphoribosyltransferase	COG0461	F	Orotate phosphoribosyltransferase
r15_3490	Adenosylhomocysteinase	BPSL3290	ahcY	S-adenosyl-L-homocysteine hydrolase	COG0499	H	S-adenosylhomocysteine hydrolase		r15_4893	hypothetical protein	BPSS1177		hypothetical protein	COG0596	R	Predicted hydrolases or acyltransferases (alpha/beta hydrolase superfamily)		r15_3456	N-acetyl-gamma-glutamyl-phosphate reductase	BPSL3246	argC	N-acetyl-gamma-glutamyl-phosphate reductase	COG0002	E	Acetylglutamate semialdehyde dehydrogenase
r15_3607	tRNA uridine 5-carboxymethylaminomethyl modification enzyme MnmG	BPSL3408	gidA	tRNA uridine 5-carboxymethylaminomethyl modification enzyme GidA	COG0445	D	NAD/FAD-utilizing enzyme apparently involved in cell division		r15_4902	hypothetical protein	BPSS1185a		hypothetical protein	-	-	-		r15_3480	HNS-like transcriptional regulator	BPSL3281		HNS-like transcriptional regulator	COG2916	R	DNA-binding protein H-NS
r15_3774	hypothetical protein				-	-	-		r15_4904	hypothetical protein				-	-	-		r15_3488	5,10-methylenetetrahydrofolate reductase	BPSL3288	metF	5,10-methylenetetrahydrofolate reductase	COG0685	E	5,10-methylenetetrahydrofolate reductase
r15_3779	hypothetical protein				-	-	-		r15_4936	hypothetical protein				-	-	-		r15_3725	hypothetical protein				-	-	-
r15_3788	hypothetical protein				-	-	-		r15_4942	hypothetical protein				-	-	-		r15_3741	hypothetical protein				-	-	-
r15_3985	hypothetical protein				-	-	-		r15_4971	nitrate ABC transporter substrate-binding protein	BPSS1247		nitrate transporter component	COG0715	P	ABC-type nitrate/sulfonate/bicarbonate transport systems, periplasmic components		r15_3770	hypothetical protein				-	-	-
r15_3989	hypothetical protein				-	-	-		r15_4986	hypothetical protein				-	-	-		r15_4073	hypothetical protein	BPSS0394		hypothetical protein	COG3514	S	Uncharacterized protein conserved in bacteria
r15_4121	hypothetical protein				-	-	-		r15_4988	hypothetical protein				-	-	-		r15_4091	hypothetical protein	BPSS0416A		hypothetical protein	-	-	-
r15_4129	glycosyltransferase				-	-	-		r15_5001	hypothetical protein	BPSS1272		acyl-CoA dehydrogenase	COG1960	I	Acyl-CoA dehydrogenases		r15_4387	hypothetical protein				-	-	-
r15_4268	hypothetical protein				-	-	-		r15_5009	oxidoreductase	BPSS1278		oxidoreductase	COG1232	H	Protoporphyrinogen oxidase		r15_4412	hypothetical protein				-	-	-
r15_4374	hypothetical protein				-	-	-		r15_5024	hypothetical protein				-	-	-		r15_4608	hypothetical protein	BPSS0886		hypothetical protein	-	-	-
r15_4421	hypothetical protein				-	-	-		r15_5043	L-aminopeptidase/D-esterase	BPSS1303		aminopeptidase	COG3191	EQ	L-aminopeptidase/D-esterase		r15_4616	naphthalene 1,2-dioxygenase	BPSS0894		Rieske (2Fe-2S) domain-containing protein	COG2146	PR	Ferredoxin subunits of nitrite reductase and ring-hydroxylating dioxygenases
r15_4544	hypothetical protein				-	-	-		r15_5289	hypothetical protein				-	-	-		r15_4619	short chain dehydrogenase	BPSS0897		short chain dehydrogenase	COG1028	IQR	Dehydrogenases with different specificities (related to short-chain alcohol dehydrogenases)
r15_4621	alpha/beta fold family hydrolase	BPSS0899	BPSS0899	hydrolase	COG0596	R	Predicted hydrolases or acyltransferases (alpha/beta hydrolase superfamily)		r15_5304	BsaU protein	BPSS1539		hypothetical protein	-	-	-		r15_4622	IclR family transcriptional regulator	BPSS0900		IclR family transcriptional regulator	COG1414	K	Transcriptional regulator
r15_4683	hypothetical protein				-	-	-		r15_5316	Type III secretion system protein	BPSS1551		Type III secretion system protein	-	-	-		r15_4767	hypothetical protein				-	-	-
r15_4695	hypothetical protein				-	-	-		r15_5328	hypothetical protein				-	-	-		r15_4990	hypothetical protein	BPSS1261		hypothetical protein	COG4390	S	Uncharacterized protein conserved in bacteria
r15_4696	hypothetical protein				-	-	-		r15_5342	hypothetical protein				-	-	-		r15_5008	hypothetical protein				-	-	-
r15_4731	hypothetical protein				-	-	-		r15_5363	hypothetical protein				-	-	-		r15_5028	amino acid permease	BPSS1292		amino acid permease	COG0531	E	Amino acid transporters
r15_4771	lipoprotein	BPSS1025	BPSS1025	lipoprotein	COG4315	S	Uncharacterized protein conserved in bacteria		r15_5403	type III secretion protein HrpB4	BPSS1625		type III secretion protein	-	-	-		r15_5033	hypothetical protein				-	-	-
r15_4900	hypothetical protein	BPSS1184	BPSS1184	hypothetical protein	-	-	-		r15_5555	Probable farnesyl diphosphate synthase	BPSS1763	ispA	geranyltranstransferase	COG0142	H	Geranylgeranyl pyrophosphate synthase		r15_5144	hypothetical protein				-	-	-
r15_4907	ACC deaminase/D-cysteine desulfhydrase family protein	BPSS1191	BPSS1191	1-aminocyclopropane-1-carboxylate deaminase	COG2515	E	1-aminocyclopropane-1-carboxylate deaminase		r15_5572	AMP nucleosidase	BPSS1777	amn	AMP nucleosidase	COG0775	F	Nucleoside phosphorylase		r15_5212	hypothetical protein				-	-	-
r15_4953	hypothetical protein				-	-	-		r15_5787	hypothetical protein				-	-	-		r15_5478	Amidophosphoribosyltransferase	BPSS1692	purF	amidophosphoribosyltransferase	COG0034	F	Glutamine phosphoribosylpyrophosphate amidotransferase
r15_4982	CAIB/BAIF family CoA transferase	BPSS1257	BPSS1257	CoA transferase	COG1804	C	Predicted acyl-CoA transferases/carnitine dehydratase		r15_5911	hypothetical protein				-	-	-		r15_5483	Tryptophan synthase alpha chain	BPSS1697	trpA	tryptophan synthase subunit alpha	COG0159	E	Tryptophan synthase alpha chain
r15_4996	Protein MbtH	BPSS1267	BPSS1267	balhimycin biosynthetic protein MbtH	COG3251	S	Uncharacterized protein conserved in bacteria		r15_6003	pilus assembly-related outer membrane protein	BPSS2187		pilus assembly-related outer membrane protein	COG4960	OU	Flp pilus assembly protein, protease CpaA		r15_5485	Tryptophan synthase beta chain	BPSS1699	trpB	tryptophan synthase subunit beta	COG0133	E	Tryptophan synthase beta chain
r15_5099	hypothetical protein				-	-	-		r15_6092	heterogeneous nuclear ribonucleoprotein R				-	-	-		r15_5491	3-isopropylmalate dehydrogenase	BPSS1705	leuB	3-isopropylmalate dehydrogenase	COG0473	CE	Isocitrate/isopropylmalate dehydrogenase
r15_5251	hypothetical protein, partial				-	-	-		r15_6116	hypothetical protein				-	-	-		r15_5492	3-isopropylmalate dehydratase small subunit	BPSS1706	leuD	isopropylmalate isomerase small subunit	COG0066	E	3-isopropylmalate dehydratase small subunit
r15_5268	hypothetical protein	BPSS1506	BPSS1506	hypothetical protein	-	-	-		r15_6177	hypothetical protein	BPSS2338		hypothetical protein	-	-	-		r15_5493	entericidin	BPSS1706a		lipoprotein	COG5510	S	Predicted small secreted protein
r15_5321	hypothetical protein				-	-	-											r15_5494	3-isopropylmalate dehydratase large subunit	BPSS1707	leuC	isopropylmalate isomerase large subunit	COG0065	E	3-isopropylmalate dehydratase large subunit
r15_5353	hypothetical protein	BPSS1578a	BPSS1578a	hypothetical protein	-	-	-											r15_5763	hypothetical protein	BPSS1950		hypothetical protein	-	-	-
r15_5384	hypothetical protein				-	-	-											r15_6069	hypothetical protein				-	-	-
r15_5406	type III secretion protein HrpB7	BPSS1628	BPSS1628	type III secretion protein	-	-	-
r15_5476	hypothetical protein				-	-	-
r15_5501	hypothetical protein				-	-	-
r15_5511	Malate dehydrogenase	BPSS1722	mdh	malate dehydrogenase	COG0039	C	Malate/lactate dehydrogenases
r15_5585	hypothetical protein				-	-	-
r15_5688	hypothetical protein				-	-	-
r15_6055	hypothetical protein	BPSS2232	BPSS2232	hypothetical protein	-	-	-
r15_6179	hypothetical protein				-	-	-
r15_6191	ParA family protein	BPSS2349	BPSS2349	partition protein ParA	COG1192	D	ATPases involved in chromosome partitioning

## Sheet: Suppl. Data Table 4
Supplementary Data Table 4
Genes Associated with B. pseudomallei Survival in vivo
6 h post-infection											24 h post-infection
98 genes required for B. pseudomallei survival in vivo											130 genes required for B. pseudomallei survival in vivo
(Log2 fold change < -2, adjusted p-value < 0.05; essential genes required for bacterial growth in LB, NGM and M9 minimal were excluded)											(Log2 fold change < -2, adjusted p-value < 0.05; essential genes required for bacterial growth in LB, NGM and M9 minimal were excluded)
R15 Gene Locus	Gene description	K96243 homolog	K96243 Gene Name	K96243 Gene description	COG ID	COG Class	COG description	Log2 Fold Change	Adjusted p-value		R15 Gene Locus	Gene description	K96243 homolog	K96243 Gene Name	K96243 Gene description	COG ID	COG Class	COG description	Log2 Fold Change	Adjusted p-value
r15_0795	Acriflavine resistance protein B	BPSL0815	bpeB	RND family acriflavine resistance protein	COG0841	V	Cation/multidrug efflux pump	-8.46757	0.000449388		r15_0795	Acriflavine resistance protein B	BPSL0815	bpeB	RND family acriflavine resistance protein	COG0841	V	Cation/multidrug efflux pump	-8.48051	1.99616e-05
r15_0587	hypothetical protein				COG1479	S	Uncharacterized conserved protein	-8.11762	0.000843908		r15_0661	Chaperone SurA	BPSL0659		peptidyl-prolyl cis-trans isomerase	COG0760	O	Parvulin-like peptidyl-prolyl isomerase	-6.80297	0.002335
r15_0794	Acriflavine resistance protein A	BPSL0814	bpeA	RND family acriflavine resistance protein A	COG0845	M	Membrane-fusion protein	-7.66998	0.00188864		r15_0794	Acriflavine resistance protein A	BPSL0814	bpeA	RND family acriflavine resistance protein A	COG0845	M	Membrane-fusion protein	-7.64249	0.000393534
r15_0898	transmembrane fatty acid desaturase	BPSL0911		transmembrane fatty acid desaturase	COG1398	I	Fatty-acid desaturase	-7.64259	0.00188864		r15_0898	transmembrane fatty acid desaturase	BPSL0911		transmembrane fatty acid desaturase	COG1398	I	Fatty-acid desaturase	-6.28072	0.00339372
r15_2953	capsular polysaccharide biosynthesis protein	BPSL2802	wcbF	capsule polysaccharide biosynthesis protein	-	-	-	-7.56408	0.00201882		r15_2819	NAD-dependent epimerase/dehydratase	BPSL2679	wbiB	epimerase/dehydratase	COG0451	MG	Nucleoside-diphosphate-sugar epimerases	-5.82178	0.00753383
r15_3229	hypothetical protein				-	-	-	-7.42064	0.00281415		r15_2951	glycosyl transferase	BPSL2800	wcbH	glycosyl transferase	COG0438	M	Glycosyltransferase	-5.56462	0.012267
r15_3145	sugar kinase	BPSL2988		sugar kinase	COG0524	G	Sugar kinases, ribokinase family	-7.28801	0.0038263		r15_2827	Bis(5'-nucleosyl)-tetraphosphatase, symmetrical	BPSL2687	apaH	diadenosine tetraphosphatase	-	-	-	-5.59604	0.0116212
r15_3222	hypothetical protein				-	-	-	-7.15781	0.00466015		r15_2905	Transcriptional repressor NrdR	BPSL2757	nrdR	transcriptional regulator NrdR	COG1327	K	Predicted transcriptional regulator, consists of a Zn-ribbon and ATP-cone domains	-5.95565	0.00601489
r15_3228	hypothetical protein				-	-	-	-7.15755	0.00466015		r15_2950	capsular polysaccharide biosynthesis protein				-	-	-	-6.2921	0.00335499
r15_3191	Ribosomal RNA small subunit methyltransferase H	BPSL3033	mraW	S-adenosyl-methyltransferase MraW	COG0275	M	Predicted S-adenosylmethionine-dependent methyltransferase involved in cell envelope biogenesis	-7.12949	0.00466015		r15_2847	hypothetical protein	BPSL2707		hypothetical protein	COG1733	K	Predicted transcriptional regulators	-4.95838	0.0409064
r15_3295	hypothetical protein				-	-	-	-7.02664	0.00542966		r15_3053	Holliday junction ATP-dependent DNA helicase RuvA	BPSL2898	ruvA	Holliday junction DNA helicase RuvA	COG0632	L	Holliday junction resolvasome, DNA-binding subunit	-5.23695	0.0253614
r15_0979	ornithine decarboxylase	BPSL1003		ornithine decarboxylase	COG1982	E	Arginine/lysine/ornithine decarboxylases	-7.02538	0.00542966		r15_0979	ornithine decarboxylase	BPSL1003		ornithine decarboxylase	COG1982	E	Arginine/lysine/ornithine decarboxylases	-6.31874	0.00333791
r15_4061	Type I restriction enzyme EcoAI R protein				COG4096	V	Type I site-specific restriction-modification system, R (restriction) subunit and related helicases	-6.98943	0.00542966		r15_3232	helicase domain-containing protein				COG4889	R	Predicted helicase	-5.1773	0.0280389
r15_2957	capsular polysaccharide export system inner membrane protein	BPSL2806	wcbD	capsule polysaccharide export ABC transporter transmembrane protein	COG3524	M	Capsule polysaccharide export protein	-6.93883	0.00542966		r15_2825	Glucose-1-phosphate thymidylyltransferase	BPSL2685	rmlA	glucose-1-phosphate thymidylyltransferase	COG1209	M	dTDP-glucose pyrophosphorylase	-5.45132	0.0157929
r15_2188	hypothetical protein				-	-	-	-6.9274	0.00542966		r15_1774	Arginine/ornithine antiporter	BPSL1742	arcD	arginine/ornithine antiporter	COG0531	E	Amino acid transporters	-5.15836	0.0284342
r15_3232	helicase domain-containing protein				COG4889	R	Predicted helicase	-6.91024	0.00542966		r15_2954	glycosyl transferase family 1	BPSL2803	wcbE	glycosyltransferase	COG0438	M	Glycosyltransferase	-5.98914	0.0055722
r15_3298	hypothetical protein				-	-	-	-6.9082	0.00542966		r15_3145	sugar kinase	BPSL2988		sugar kinase	COG0524	G	Sugar kinases, ribokinase family	-6.92056	0.002335
r15_2952	capsular polysaccharide biosynthesis protein	BPSL2801	wcbG	capsular polysaccharide biosynthesis protein	-	-	-	-6.89161	0.00543079		r15_2818	putative glycosyl transferase	BPSL2678	wbiC	glycosyl transferase	COG1216	R	Predicted glycosyltransferases	-5.20216	0.0270251
r15_2951	glycosyl transferase	BPSL2800	wcbH	glycosyl transferase	COG0438	M	Glycosyltransferase	-6.80563	0.00648538		r15_2768	3-octaprenyl-4-hydroxybenzoate carboxy-lyase	BPSL2631	ubiD	3-octaprenyl-4-hydroxybenzoate carboxy-lyase	COG0043	H	3-polyprenyl-4-hydroxybenzoate decarboxylase and related decarboxylases	-5.92705	0.00626073
r15_0661	Chaperone SurA	BPSL0659		peptidyl-prolyl cis-trans isomerase	COG0760	O	Parvulin-like peptidyl-prolyl isomerase	-6.80297	0.00648538		r15_0667	acyltransferase	BPSL0665		acyltransferase	COG0204	I	1-acyl-sn-glycerol-3-phosphate acyltransferase	-5.37479	0.018454
r15_2569	RNA polymerase sigma-H factor	BPSL2436	rpoE	RNA polymerase sigma factor RpoE	COG1595	K	DNA-directed RNA polymerase specialized sigma subunit, sigma24 homolog	-6.7252	0.0078563		r15_2186	hypothetical protein				COG1196	D	Chromosome segregation ATPases	-6.19927	0.00398219
r15_2186	hypothetical protein				COG1196	D	Chromosome segregation ATPases	-6.69403	0.00826968		r15_1584	GTP-binding protein TypA/BipA	BPSL1911	typA	GTP-binding protein	COG1217	T	Predicted membrane GTPase involved in stress response	-5.22602	0.0257177
r15_3227	hypothetical protein				COG1715	V	Restriction endonuclease	-6.64147	0.00871452		r15_2948	GDP sugar epimerase/dehydratase	BPSL2797	wcbK	GDP sugar epimerase/dehydratase	COG1089	M	GDP-D-mannose dehydratase	-5.77487	0.00822922
r15_0749	hypothetical protein	BPSL0743		hypothetical protein	-	-	-	-6.62694	0.00871452		r15_0749	hypothetical protein	BPSL0743		hypothetical protein	-	-	-	-5.70548	0.00915977
r15_0744	hypothetical protein	BPSL0738		hypothetical protein	-	-	-	-6.62488	0.00871452		r15_0744	hypothetical protein	BPSL0738		hypothetical protein	-	-	-	-6.06392	0.00487189
r15_3230	hypothetical protein				-	-	-	-6.56952	0.00927094		r15_2952	capsular polysaccharide biosynthesis protein	BPSL2801	wcbG	capsular polysaccharide biosynthesis protein	-	-	-	-6.74385	0.002335
r15_3531	hypothetical protein	BPSL3330		hypothetical protein	-	-	-	-6.55597	0.00934631		r15_3229	hypothetical protein				-	-	-	-5.49182	0.0145896
r15_2819	NAD-dependent epimerase/dehydratase	BPSL2679	wbiB	epimerase/dehydratase	COG0451	MG	Nucleoside-diphosphate-sugar epimerases	-6.50389	0.0105542		r15_2610	Fis family transcriptional regulator	BPSL2474		sigma-54 interacting regulatory protein	COG2204	T	Response regulator containing CheY-like receiver, AAA-type ATPase, and DNA-binding domains	-5.01735	0.0367034
r15_3709	ABC transport system, exported substrate-binding protein	BPSS0077		ABC transport system, exported substrate-binding protein	COG0687	E	Spermidine/putrescine-binding periplasmic protein	-6.47633	0.0107805		r15_3230	hypothetical protein				-	-	-	-6.18938	0.00398219
r15_2948	GDP sugar epimerase/dehydratase	BPSL2797	wcbK	GDP sugar epimerase/dehydratase	COG1089	M	GDP-D-mannose dehydratase	-6.37775	0.0131826		r15_2730	hypothetical protein				-	-	-	-5.67344	0.00964902
r15_3350	hypothetical protein	BPSL3146		hypothetical protein	COG2854	Q	ABC-type transport system involved in resistance to organic solvents, auxiliary component	-6.35999	0.013339		r15_3227	hypothetical protein				COG1715	V	Restriction endonuclease	-6.50779	0.00269871
r15_2826	dTDP-glucose 4,6-dehydratase	BPSL2686	rmlB	dTDP-glucose 4,6-dehydratase	COG1088	M	dTDP-D-glucose 4,6-dehydratase	-6.34864	0.013339		r15_2723	acetyltransferase	BPSL2598		acetyltransferase	-	-	-	-4.88069	0.046982
r15_2725	hypothetical protein				-	-	-	-6.34689	0.013339		r15_2205	Phosphoenolpyruvate synthase	BPSL2140	ppsA	phosphoenolpyruvate synthase	COG0574	G	Phosphoenolpyruvate synthase/pyruvate phosphate dikinase	-5.19566	0.0272942
r15_2950	capsular polysaccharide biosynthesis protein				-	-	-	-6.32067	0.0137934		r15_2733	hypothetical protein				-	-	-	-5.14256	0.0293259
r15_2958	capsular polysaccharide biosynthesis/export protein	BPSL2807	wcbC	capsular polysaccharide biosynthesis/export protein	COG1596	M	Periplasmic protein involved in polysaccharide export	-6.2971	0.0137934		r15_2826	dTDP-glucose 4,6-dehydratase	BPSL2686	rmlB	dTDP-glucose 4,6-dehydratase	COG1088	M	dTDP-D-glucose 4,6-dehydratase	-6.363	0.00313382
r15_2956	capsule polysaccharide export inner-membrane protein, partial				COG1682	GM	ABC-type polysaccharide/polyol phosphate export systems, permease component	-6.28965	0.0137934		r15_2823	dTDP-4-dehydrorhamnose reductase	BPSL2683	rmlD	dTDP-4-dehydrorhamnose reductase	COG1091	M	dTDP-4-dehydrorhamnose reductase	-5.46729	0.0152236
r15_6169	hypothetical protein	BPSS2330	BPSS2330	hypothetical protein	COG1033	R	Predicted exporters of the RND superfamily	-6.2854	0.0137934		r15_3298	hypothetical protein				-	-	-	-6.08905	0.00460001
r15_2947	D-glycero-D-manno-heptose 7-phosphate kinase	BPSL2796	wcbL	sugar kinase	COG2605	R	Predicted kinase related to galactokinase and mevalonate kinase	-6.27804	0.0137934		r15_2729	hypothetical protein				-	-	-	-5.83804	0.00736693
r15_1048	DNA topoisomerase 4 subunit A	BPSL1070	parC	DNA topoisomerase IV subunit A	COG0188	L	Type IIA topoisomerase (DNA gyrase/topo II, topoisomerase IV), A subunit	-6.2703	0.0137934		r15_1048	DNA topoisomerase 4 subunit A	BPSL1070	parC	DNA topoisomerase IV subunit A	COG0188	L	Type IIA topoisomerase (DNA gyrase/topo II, topoisomerase IV), A subunit	-6.13279	0.00432027
r15_3755	histidine kinase	BPSS0117		histidine kinase/response regulator fusion protein	COG0642	T	Signal transduction histidine kinase	-6.25267	0.0137934		r15_3231	translation-associated GTPase				-	-	-	-6.13088	0.00432027
r15_2955	ATP-binding ABC transporter capsular polysaccharide export protein	BPSL2804	wzt2	ATP-binding ABC transporter capsular polysaccharide export protein	COG1134	GM	ABC-type polysaccharide/polyol phosphate transport system, ATPase component	-6.25155	0.0137934		r15_2822	sugar ABC transporter permease	BPSL2682	wzm	ABC transporter membrane permease	COG1682	GM	ABC-type polysaccharide/polyol phosphate export systems, permease component	-6.21062	0.00397258
r15_1561	acyltransferase	BPSL1936		hypothetical protein	COG1835	I	Predicted acyltransferases	-6.24401	0.0137934		r15_1523	transcriptional regulator	BPSL1971		LysR family transcriptional regulator	COG0583	K	Transcriptional regulator	-5.68002	0.00956415
r15_3315	hypothetical protein				-	-	-	-6.24334	0.0137934		r15_3191	Ribosomal RNA small subunit methyltransferase H	BPSL3033	mraW	S-adenosyl-methyltransferase MraW	COG0275	M	Predicted S-adenosylmethionine-dependent methyltransferase involved in cell envelope biogenesis	-6.8907	0.002335
r15_0094	hypothetical protein	BPSL0088		hypothetical protein	COG4849	S	Uncharacterized protein conserved in bacteria	-6.23696	0.0137934		r15_0149	hypothetical protein				-	-	-	-4.9207	0.0440279
r15_0754	Protein RecA	BPSL0776	recA	recombinase A	COG0468	L	RecA/RadA recombinase	-6.21781	0.0139121		r15_0754	Protein RecA	BPSL0776	recA	recombinase A	COG0468	L	RecA/RadA recombinase	-6.35531	0.00313382
r15_4063	hypothetical protein				COG0732	V	Restriction endonuclease S subunits	-6.21119	0.0139121		r15_3251	Probable aromatic acid decarboxylase	BPSL3076		3-octaprenyl-4-hydroxybenzoate carboxy-lyase	COG0163	H	3-polyprenyl-4-hydroxybenzoate decarboxylase	-5.06312	0.0348636
r15_2822	sugar ABC transporter permease	BPSL2682	wzm	ABC transporter membrane permease	COG1682	GM	ABC-type polysaccharide/polyol phosphate export systems, permease component	-6.21062	0.0139121		r15_2612	hypothetical protein	BPSL2474B		hypothetical protein	-	-	-	-5.16993	0.0281768
r15_3223	hypothetical protein				COG4461	S	Uncharacterized protein conserved in bacteria, putative lipoprotein	-6.20814	0.0139121		r15_2945	D-glycero-D-manno-heptose 1-phosphateguanosyltransferase	BPSL2794	wcbM	D-glycero-d-manno-heptose 1-phosphate guanosyltransferase	COG1208	MJ	Nucleoside-diphosphate-sugar pyrophosphorylase involved in lipopolysaccharide biosynthesis/translation initiation factor 2B, gamma/epsilon subunits (eIF-2Bgamma/eIF-2Bepsilon)	-4.85297	0.049267
r15_2768	3-octaprenyl-4-hydroxybenzoate carboxy-lyase	BPSL2631	ubiD	3-octaprenyl-4-hydroxybenzoate carboxy-lyase	COG0043	H	3-polyprenyl-4-hydroxybenzoate decarboxylase and related decarboxylases	-6.12987	0.0164062		r15_2528	radical SAM domain-containing protein	BPSL2398		hypothetical protein	COG1032	C	Fe-S oxidoreductase	-5.80672	0.007687
r15_2190	hypothetical protein				-	-	-	-6.12333	0.0164325		r15_2118	ATP-dependent Clp protease ATP-binding subunit ClpX	BPSL1404	clpX	ATP-dependent protease ATP-binding subunit ClpX	COG1219	O	ATP-dependent protease Clp, ATPase subunit	-5.8291	0.00746497
r15_0747	hypothetical protein	BPSL0741		hypothetical protein	-	-	-	-6.10871	0.0165744		r15_0747	hypothetical protein	BPSL0741		hypothetical protein	-	-	-	-6.22957	0.00392205
r15_2821	ABC transporter ATP-binding protein	BPSL2681	wzt	ABC transporter ATP-binding protein	COG1134	GM	ABC-type polysaccharide/polyol phosphate transport system, ATPase component	-6.10852	0.0165744		r15_2611	hypothetical protein	BPSL2474A		hypothetical protein	-	-	-	-4.87399	0.0475147
r15_2954	glycosyl transferase family 1	BPSL2803	wcbE	glycosyltransferase	COG0438	M	Glycosyltransferase	-6.07977	0.0176446		r15_2821	ABC transporter ATP-binding protein	BPSL2681	wzt	ABC transporter ATP-binding protein	COG1134	GM	ABC-type polysaccharide/polyol phosphate transport system, ATPase component	-6.29529	0.00335499
r15_3326	Ubiquinol-cytochrome c reductase iron-sulfur subunit	BPSL3123	petA	ubiquinol-cytochrome c reductase iron-sulfur subunit	COG0723	C	Rieske Fe-S protein	-6.07099	0.0176659		r15_3224	hypothetical protein				-	-	-	-4.90164	0.0453217
r15_3233	Ribosome-binding ATPase YchF	BPSL3062		GTP-dependent nucleic acid-binding protein EngD	COG0012	J	Predicted GTPase, probable translation factor	-6.06429	0.0176659		r15_2955	ATP-binding ABC transporter capsular polysaccharide export protein	BPSL2804	wzt2	ATP-binding ABC transporter capsular polysaccharide export protein	COG1134	GM	ABC-type polysaccharide/polyol phosphate transport system, ATPase component	-6.61254	0.00243823
r15_3514	HNS-like transcriptional regulator	BPSL3313		HNS-like transcriptional regulator	COG2916	R	DNA-binding protein H-NS	-6.03342	0.0183598		r15_3228	hypothetical protein				-	-	-	-5.94966	0.00601489
r15_3287	type VI secretion system	BPSL3109		lipoprotein	COG3521	S	Uncharacterized protein conserved in bacteria	-6.03266	0.0183598		r15_2957	capsular polysaccharide export system inner membrane protein	BPSL2806	wcbD	capsule polysaccharide export ABC transporter transmembrane protein	COG3524	M	Capsule polysaccharide export protein	-6.8039	0.002335
r15_2728	Transposon Tn2501 resolvase	BPSS0386	tnpR	transposon Tn2501 resolvase	COG1961	L	Site-specific recombinases, DNA invertase Pin homologs	-6.0261	0.0184089		r15_2477	Adenylyl-sulfate kinase	BPSS1926		denylylsulfate kinase	COG0529	P	Adenylylsulfate kinase and related kinases	-4.85407	0.049267
r15_4064	hypothetical protein				-	-	-	-6.01244	0.0187098		r15_3254	Cold shock-like protein CspA	BPSL3079	cspD	cold shock-like protein CspD	COG1278	K	Cold shock proteins	-5.40999	0.0172981
r15_1523	transcriptional regulator	BPSL1971		LysR family transcriptional regulator	COG0583	K	Transcriptional regulator	-5.99964	0.0187098		r15_1444	hypothetical protein				-	-	-	-5.60912	0.0113224
r15_2699	Cold shock-like protein CspA	BPSL2557	cspA	cold shock-like protein	COG1278	K	Cold shock proteins	-5.9901	0.0187098		r15_2190	hypothetical protein				-	-	-	-6.17991	0.00400575
r15_0748	hypothetical protein	BPSL0742		hypothetical protein	-	-	-	-5.9792	0.0188523		r15_0748	hypothetical protein	BPSL0742		hypothetical protein	-	-	-	-6.5829	0.0025189
r15_3231	translation-associated GTPase				-	-	-	-5.94702	0.0201251		r15_2953	capsular polysaccharide biosynthesis protein	BPSL2802	wcbF	capsule polysaccharide biosynthesis protein	-	-	-	-7.52305	0.000428388
r15_0093	DNA-binding protein	BPSL0087		DNA-binding protein	-	-	-	-5.9438	0.0201251		r15_0093	DNA-binding protein	BPSL0087		DNA-binding protein	-	-	-	-5.81625	0.00756281
r15_2612	hypothetical protein	BPSL2474B		hypothetical protein	-	-	-	-5.91995	0.0209626		r15_2188	hypothetical protein				-	-	-	-5.58982	0.0116212
r15_0883	Cold shock-like protein CspA	BPSL0898		cold shock-like protein	COG1278	K	Cold shock proteins	-5.87946	0.0227707		r15_0883	Cold shock-like protein CspA	BPSL0898		cold shock-like protein	COG1278	K	Cold shock proteins	-5.75513	0.00835265
r15_2729	hypothetical protein				-	-	-	-5.87868	0.0227707		r15_2526	hypothetical protein	BPSL2396		hypothetical protein	-	-	-	-5.09388	0.0323973
r15_3224	hypothetical protein				-	-	-	-5.87335	0.022824		r15_2947	D-glycero-D-manno-heptose 7-phosphate kinase	BPSL2796	wcbL	sugar kinase	COG2605	R	Predicted kinase related to galactokinase and mevalonate kinase	-6.42882	0.00313382
r15_4062	Type I restriction enzyme EcoEI M protein				COG0286	V	Type I restriction-modification system methyltransferase subunit	-5.85528	0.0236527		r15_3233	Ribosome-binding ATPase YchF	BPSL3062		GTP-dependent nucleic acid-binding protein EngD	COG0012	J	Predicted GTPase, probable translation factor	-5.03187	0.035924
r15_0667	acyltransferase	BPSL0665		acyltransferase	COG0204	I	1-acyl-sn-glycerol-3-phosphate acyltransferase	-5.83946	0.024357		r15_0739	hypothetical protein				-	-	-	-5.4233	0.0169579
r15_1540	lipoprotein	BPSL1957		lipoprotein	-	-	-	-5.83192	0.024357		r15_1453	hypothetical protein	BPSL2039		hypothetical protein	-	-	-	-5.60916	0.0113224
r15_2818	putative glycosyl transferase	BPSL2678	wbiC	glycosyl transferase	COG1216	R	Predicted glycosyltransferases	-5.83106	0.024357		r15_2569	RNA polymerase sigma-H factor	BPSL2436	rpoE	RNA polymerase sigma factor RpoE	COG1595	K	DNA-directed RNA polymerase specialized sigma subunit, sigma24 homolog	-5.7677	0.00822922
r15_2730	hypothetical protein				-	-	-	-5.80965	0.0245094		r15_2527	hypothetical protein	BPSL2397		hypothetical protein	COG3394	S	Uncharacterized protein conserved in bacteria	-5.38857	0.0179019
r15_1444	hypothetical protein				-	-	-	-5.80888	0.0245094		r15_1393	hypothetical protein	BPSL1385		hypothetical protein	-	-	-	-4.88608	0.0466113
r15_2528	radical SAM domain-containing protein	BPSL2398		hypothetical protein	COG1032	C	Fe-S oxidoreductase	-5.80672	0.0245094		r15_2185	hypothetical protein				COG1196	D	Chromosome segregation ATPases	-5.05986	0.0348636
r15_2944	D,D-heptose 1,7-bisphosphate phosphatase	BPSL2793	wcbN	D-glycero-d-manno-heptose 1,7-bisphosphate phosphatase	COG0241	E	Histidinol phosphatase and related phosphatases	-5.8009	0.0245094		r15_2727	hypothetical protein				-	-	-	-5.59298	0.0116212
r15_2118	ATP-dependent Clp protease ATP-binding subunit ClpX	BPSL1404	clpX	ATP-dependent protease ATP-binding subunit ClpX	COG1219	O	ATP-dependent protease Clp, ATPase subunit	-5.79995	0.0245094		r15_1540	lipoprotein	BPSL1957		lipoprotein	-	-	-	-5.84586	0.00736693
r15_5546	hypothetical protein	BPSS1754	BPSS1754	hypothetical protein	COG1835	I	Predicted acyltransferases	-5.79429	0.0246179		r15_3287	type VI secretion system	BPSL3109		lipoprotein	COG3521	S	Uncharacterized protein conserved in bacteria	-6.00437	0.0055722
r15_0985	hypothetical protein	BPSL1009		hypothetical protein	COG5430	S	Uncharacterized secreted protein	-5.78864	0.0247287		r15_1014	sulfonate ABC transporter permease	BPSL1039		ABC transporter membrane protein	COG4986	P	ABC-type anion transport system, duplicated permease component	-5.36433	0.0188449
r15_0149	hypothetical protein				-	-	-	-5.75324	0.0268072		r15_0164	hypothetical protein	BPSS1076		hypothetical protein	-	-	-	-5.47959	0.0148851
r15_5830	hypothetical protein	BPSS2007	BPSS2007	hypothetical protein	-	-	-	-5.71781	0.0290483		r15_3294	hypothetical protein	BPSS0387		hypothetical protein	-	-	-	-5.60915	0.0113224
r15_1774	Arginine/ornithine antiporter	BPSL1742	arcD	arginine/ornithine antiporter	COG0531	E	Amino acid transporters	-5.7121	0.0291858		r15_1539	hypothetical protein	BPSL1958		hypothetical protein	-	-	-	-5.31506	0.0211012
r15_1379	hypothetical protein	BPSL1373		hypothetical protein	-	-	-	-5.70587	0.0293649		r15_1379	hypothetical protein	BPSL1373		hypothetical protein	-	-	-	-5.73444	0.00863292
r15_3317	hypothetical protein				COG3598	L	RecA-family ATPase	-5.67277	0.0310269		r15_3222	hypothetical protein				-	-	-	-5.91278	0.00644885
r15_2727	hypothetical protein				-	-	-	-5.60733	0.0358693		r15_2382	lipoprotein	BPSL2257		lipoprotein	COG3317	M	Uncharacterized lipoprotein	-5.17184	0.0281768
r15_2382	lipoprotein	BPSL2257		lipoprotein	COG3317	M	Uncharacterized lipoprotein	-5.58688	0.0371802		r15_2184	GMP synthase				-	-	-	-3.95076	0.188485
r15_2817	glycosyl transferase family protein	BPSL2677	wbiD	O-antigen methyl transferase	COG0463	M	Glycosyltransferases involved in cell wall biogenesis	-5.58551	0.0371802		r15_2564	Elongation factor 4	BPSL2431	lepA	GTP-binding protein LepA	COG0481	M	Membrane GTPase LepA	-4.90908	0.0448163
r15_1109	lipopolysaccharide core biosynthesis glycosyltransferase	BPSL1124		LPS biosynthesis-like protein	COG0463	M	Glycosyltransferases involved in cell wall biogenesis	-5.57968	0.0373833		r15_1109	lipopolysaccharide core biosynthesis glycosyltransferase	BPSL1124		LPS biosynthesis-like protein	COG0463	M	Glycosyltransferases involved in cell wall biogenesis	-5.76871	0.00822922
r15_0371	hypothetical protein	BPSL0348		hypothetical protein	-	-	-	-5.5719	0.0377712		r15_0371	hypothetical protein	BPSL0348		hypothetical protein	-	-	-	-5.50415	0.0142132
r15_1125	Ribonuclease G	BPSL1158	cafA	ribonuclease G	COG1530	J	Ribonucleases G and E	-5.5637	0.0382046		r15_1125	Ribonuclease G	BPSL1158	cafA	ribonuclease G	COG1530	J	Ribonucleases G and E	-5.33396	0.0203339
r15_2946	Phosphoheptose isomerase	BPSL2795	gmhA	phosphoheptose isomerase	COG0279	G	Phosphoheptose isomerase	-5.54929	0.0391711		r15_2728	Transposon Tn2501 resolvase	BPSS0386	tnpR	transposon Tn2501 resolvase	COG1961	L	Site-specific recombinases, DNA invertase Pin homologs	-5.87696	0.00700168
r15_5379	twitching motility protein	BPSS1602	pilT	twitching motility protein	COG2805	NU	Tfp pilus assembly protein, pilus retraction ATPase PilT	-5.5446	0.0391711		r15_3273	hypothetical protein	BPSL3096		bacteriophage-related peptidase	-	-	-	-5.29724	0.0218118
r15_5879	type IV secretion protein Rhs	BPSS2054	BPSS2054	hypothetical protein	COG3209	M	Rhs family protein	-5.53993	0.0391711		r15_3295	hypothetical protein				-	-	-	-6.74683	0.002335
r15_0398	Carbonic anhydrase 2	BPSL0372		carbonic anhydrase	COG0288	P	Carbonic anhydrase	-5.53949	0.0391711		r15_0587	hypothetical protein				COG1479	S	Uncharacterized conserved protein	-6.61358	0.00243823
r15_1453	hypothetical protein	BPSL2039		hypothetical protein	-	-	-	-5.5259	0.0400194		r15_1418	LysR family transcriptional regulator	BPSL2069		LysR family transcriptional regulator	COG0583	K	Transcriptional regulator	-5.18349	0.0277824
r15_2823	dTDP-4-dehydrorhamnose reductase	BPSL2683	rmlD	dTDP-4-dehydrorhamnose reductase	COG1091	M	dTDP-4-dehydrorhamnose reductase	-5.52388	0.0400194		r15_2699	Cold shock-like protein CspA	BPSL2557	cspA	cold shock-like protein	COG1278	K	Cold shock proteins	-6.10258	0.00460001
r15_2846	hypothetical protein	BPSL2706		lipoprotein	-	-	-	-5.43793	0.0471863		r15_2725	hypothetical protein				-	-	-	-6.33267	0.00328104
r15_5569	hypothetical protein				-	-	-	-5.43686	0.0471863		r15_3290	phage tail completion protein	BPSS1075		bacteriophage tail completion protein S	-	-	-	-5.0063	0.0371947
r15_3294	hypothetical protein	BPSS0387		hypothetical protein	-	-	-	-5.4355	0.0471863		r15_2958	capsular polysaccharide biosynthesis/export protein	BPSL2807	wcbC	capsular polysaccharide biosynthesis/export protein	COG1596	M	Periplasmic protein involved in polysaccharide export	-5.09429	0.0323973
r15_0739	hypothetical protein				-	-	-	-5.4233	0.0478589		r15_0743	hypothetical protein	BPSL0737		hypothetical protein	-	-	-	-5.13888	0.0293259
r15_1036	cell surface protein	BPSS2053		cell surface protein	-	-	-	-5.4195	0.0479221		r15_1037	hemolysin activation/secretion protein	BPSS2052		activator/secretion protein	COG2831	U	Hemolysin activation/secretion protein	-5.14041	0.0293259
r15_3254	Cold shock-like protein CspA	BPSL3079	cspD	cold shock-like protein CspD	COG1278	K	Cold shock proteins	-5.40999	0.0486486		r15_2956	capsule polysaccharide export inner-membrane protein, partial				COG1682	GM	ABC-type polysaccharide/polyol phosphate export systems, permease component	-6.13909	0.00432027
r15_2184	GMP synthase				-	-	-	-4.31194	0.196601		r15_1561	acyltransferase	BPSL1936		hypothetical protein	COG1835	I	Predicted acyltransferases	-6.18852	0.00398219
											r15_3315	hypothetical protein				-	-	-	-6.35985	0.00313382
											r15_3326	Ubiquinol-cytochrome c reductase iron-sulfur subunit	BPSL3123	petA	ubiquinol-cytochrome c reductase iron-sulfur subunit	COG0723	C	Rieske Fe-S protein	-5.72995	0.00863292
											r15_3350	hypothetical protein	BPSL3146		hypothetical protein	COG2854	Q	ABC-type transport system involved in resistance to organic solvents, auxiliary component	-6.37434	0.00313382
											r15_3514	HNS-like transcriptional regulator	BPSL3313		HNS-like transcriptional regulator	COG2916	R	DNA-binding protein H-NS	-6.03342	0.00518225
											r15_3546	hypothetical protein				-	-	-	-5.84992	0.00736693
											r15_3709	ABC transport system, exported substrate-binding protein	BPSS0077		ABC transport system, exported substrate-binding protein	COG0687	E	Spermidine/putrescine-binding periplasmic protein	-5.72881	0.00863292
											r15_3713	hypothetical protein	BPSS0080		hypothetical protein	-	-	-	-5.41002	0.0172981
											r15_3805	hypothetical protein	BPSS0157		hypothetical protein	-	-	-	-4.89433	0.0459064
											r15_3969	GntR family transcriptional regulator	BPSS0296		GntR family transcriptional regulator	COG1802	K	Transcriptional regulators	-5.19174	0.0273748
											r15_4059	hypothetical protein				-	-	-	-5.04112	0.0355271
											r15_4061	Type I restriction enzyme EcoAI R protein				COG4096	V	Type I site-specific restriction-modification system, R (restriction) subunit and related helicases	-6.63625	0.00243823
											r15_4062	Type I restriction enzyme EcoEI M protein				COG0286	V	Type I restriction-modification system methyltransferase subunit	-5.92816	0.00626073
											r15_4063	hypothetical protein				COG0732	V	Restriction endonuclease S subunits	-6.21119	0.00397258
											r15_4064	hypothetical protein				-	-	-	-5.83777	0.00736693
											r15_4363	alpha-ketoglutarate-dependent taurine dioxygenase	BPSS0665		alpha-ketoglutarate-dependent taurine dioxygenase	COG2175	Q	Probable taurine catabolism dioxygenase	-5.01627	0.0367034
											r15_4543	peptidase	BPSS0827		peptidase	-	-	-	-4.9951	0.0380592
											r15_4686	type IV secretion protein Rhs	BPSS0958		hypothetical protein	COG3501	S	Uncharacterized protein conserved in bacteria	-4.90833	0.0448163
											r15_5339	LuxR family transcriptional regulator	BPSS1569		N-acylhomoserine lactone-dependent regulatory protein	COG2771	K	DNA-binding HTH domain-containing proteins	-5.04884	0.0352821
											r15_5379	twitching motility protein	BPSS1602	pilT	twitching motility protein	COG2805	NU	Tfp pilus assembly protein, pilus retraction ATPase PilT	-5.69516	0.00923951
											r15_5497	hypothetical protein				-	-	-	-5.12887	0.0299131
											r15_5545	hypothetical protein	BPSS1753		hypothetical protein	-	-	-	-5.40105	0.0175862
											r15_5546	hypothetical protein	BPSS1754		hypothetical protein	COG1835	I	Predicted acyltransferases	-5.79429	0.00788415
											r15_5569	hypothetical protein				-	-	-	-5.05067	0.0352821
											r15_5814	metal-related two-component system, histidine kinase	BPSS1995	irlS2	metal-related two-component system, histidine kinase	COG0642	T	Signal transduction histidine kinase	-4.96193	0.0409064
											r15_5887	hypothetical protein	BPSS2080		hypothetical protein	-	-	-	-5.04136	0.0355271
											r15_6154	hypothetical protein	BPSS2316		hypothetical protein	COG2854	Q	ABC-type transport system involved in resistance to organic solvents, auxiliary component	-4.95781	0.0409064
											r15_6169	hypothetical protein	BPSS2330		hypothetical protein	COG1033	R	Predicted exporters of the RND superfamily	-6.08746	0.00460001

## Sheet: COG
COG Functional Category
Information Storage and Processing
[J] Translation, ribosomal structure and biogenesis
[K] Transcription
[L] Replication, recombination and repair
Cellular Processes and Signalling
[M] Cell wall/membrane/envelope biogenesis
[N] Cell motility
[O] Posttranslational modification, protein turnover, chaperones
[U] Intracellular trafficking, secretion, and vesicular transport
[V] Defense mechanisms
[T] Signal transduction mechanisms
[D] Cell cycle control, cell division, chromosome partitioning
METABOLISMS
[C] Energy production and conversion
[E] Amino acid transport and metabolism
[G] Carbohydrate transport and metabolism
[H] Coenzyme transport and metabolism
[P] Inorganic ion transport and metabolism
[Q] Secondary metabolites biosynthesis, transport and catabolism
[I] Lipid transport and metabolism
POORLY CHARACTERIZED
[R] General function prediction only
[S] Function unknown
[-] No assigned COG function
